# Supplementary material for: Clustered regulatory elements at nucleosome-depleted regions punctuate a constant nucleosomal landscape in Schizosaccharomyces pombe
Source: BMC Genomics. 2013 Nov 21;14(1):813. doi: 10.1186/1471-2164-14-813 (PMC4046669; doi:10.1186/1471-2164-14-813)
Supplement: Supplementary file 5 — Additional file 5: Table S1: Gene expression (log2) during mitosis and meiosis at 0 h, 3 h and 5 h. (XLS 572 KB) [file 12864_2013_5520_MOESM5_ESM.xls]

## Sheet: exp3_genes
Supplementary Table 1
Gene expression (log2) during mitosis and meiosis at 0 h, 3 h and 5 h
Gene	Number of probes per ORF	WT mitosis (exponential)	Diploid pat1.114 mitosis (exponential)	Diploid pat1.114 meiosis 0 h	Diploid pat1.114 meioisis 3 h	Diploid pat1.114 meiosis 5 h
SPAC1002.01:SPAC1610.05	24	9.49	11.31	9.12	10.64	10.07
SPAC1002.02:mug31	31	11.22	12.31	10.87	12.62	11.46
SPAC1002.03c:gls2	128	12.21	11.22	11.32	11.46	11.24
SPAC1002.04c:taf11	26	10.55	11.46	9.73	10.73	10.79
SPAC1002.05c:jmj2	101	9.05	9.54	9.51	11.27	8.29
SPAC1002.06c:bqt2	14	7.43	8.35	7.86	11.12	8.04
SPAC1002.07c:ats1	16	12.27	11.16	10.97	12.36	11.53
SPAC1002.08c:mtf1	50	11.5	11.26	10.27	12.44	11.39
SPAC1002.09c:dldh:dld1	71	13.4	12.62	13.18	13.66	12.63
SPAC1002.10c:sgt1	80	9.51	8.85	9.02	9.78	8.51
SPAC1002.11:gaa1	82	10.29	9.8	9.52	11.86	11.61
SPAC1002.12c	69	11.51	11.76	11.77	11.87	11.48
SPAC1002.13c:psu1	58	14.49	14.43	13.88	14.72	13.39
SPAC1002.14:itt1	59	10.42	9.94	10.23	10.27	10.26
SPAC1002.15c:med6:pmc5	27	10.24	10.86	9.98	10.85	10.47
SPAC1002.16c	70	9.12	10.33	8.83	12.31	10.81
SPAC1002.17c:urg2	25	8.81	11.33	12.71	11.5	13.43
SPAC1002.18:urg3	55	11.04	11.17	11.57	11.39	11.6
SPAC1002.19:urg1	62	8.54	11.23	13.61	11.62	13.23
SPAC1002.20	13	7.34	7.63	7.46	7.67	8.55
SPAC1006.01:psp3	64	11.9	11.82	12.72	13.01	13.97
SPAC1006.02:asa1	51	9.82	10.08	9.05	9.68	9.53
SPAC1006.03c	98	10.54	10.73	10.48	11.06	9.51
SPAC1006.04c:mcp3:mug7	131	7.8	8.1	8.22	11.64	11.59
SPAC1006.05c:och1	56	11.24	10.99	10.94	11.44	11.74
SPAC1006.06:rgf2	163	11.55	11.35	11.1	12.8	13.57
SPAC1006.07	54	14.79	14.26	13.62	13.94	14.09
SPAC1006.08:etd1	52	11.04	9.9	9.25	9.28	11.53
SPAC1006.09:win1:SPAC1250.06c:SPAPJ730.01	202	10.5	10.27	10.67	11.15	10.33
SPAC1039.01	80	11.56	12.24	13.3	10.58	9.18
SPAC1039.02	85	13.23	13.45	13.38	10.5	10.31
SPAC1039.03	47	11.34	11.54	12.95	12.16	11.22
SPAC1039.04	70	10.73	11.23	10.67	10.87	9.98
SPAC1039.05c:klf1	105	9.71	10.61	10.56	9.9	8.94
SPAC1039.06	57	10.68	11.65	11.53	11.18	11.2
SPAC1039.07c	63	9.63	10.6	10.64	10.05	9.54
SPAC1039.08	38	9.97	10.17	11.83	10.88	11.53
SPAC1039.09:isp5	81	9.04	12.91	13.94	10.94	10.47
SPAC1039.10:hpm1:SPAC922.01:mmf2	16	8.52	10.92	11.04	8.08	9.03
SPAC1039.11c:SPAC922.02c	138	8.89	9.33	9.5	13.67	14.25
SPAC105.01c:kha1	120	10.73	10.11	10.6	11.57	10.73
SPAC105.02c	20	12.19	13.22	12.25	13.06	13.8
SPAC105.03c	100	11.55	11.65	10.98	11.25	10.53
SPAC1071.01c:SPAC4H3.15c:pta1	95	10.86	10.82	9.99	10.42	9.57
SPAC1071.02	135	10.34	9.44	9.67	10.05	8.96
SPAC1071.03c	44	11.44	11.02	10.79	11.63	9.85
SPAC1071.04c:spc2	21	10.43	11.07	9.62	10.99	9.54
SPAC1071.05	47	12.29	12.49	11.14	12.53	10.97
SPAC1071.06:arp9	76	11.13	11.95	10.42	10.68	8.34
SPAC1071.07c:rps1502:rps15:rps15-2	21	13.8	13.58	11.69	11.04	10.81
SPAC1071.08:rpp203:rla6:rpp2-3	13	12.81	11.86	10.91	9.53	9.56
SPAC1071.09c	38	10.51	9.6	9.78	9.93	8.32
SPAC1071.10c:pma1	128	14.99	14.52	14.45	13.87	12.31
SPAC1071.11	34	11.48	11.63	10.8	11.61	9.46
SPAC1071.12c:stp1:SPAC926.01c	21	11.29	11	10.23	10.71	8.78
SPAC1093.01:SPAC12B10.18	178	10.78	10.86	10.74	11.14	10.99
SPAC1093.02	32	11.57	12.91	10.89	10.03	8.48
SPAC1093.03	110	10.7	10.88	10.69	11.38	10.46
SPAC1093.04c	66	10.43	9.91	9.66	11.45	9.85
SPAC1093.05	103	11.86	10.57	10.48	11.14	9.99
SPAC1093.06c:SPAC30C2.01c:dhc1	580	9.3	9.01	10.55	10.31	10.2
SPAC10F6.01c:sir1:SPAC4C5.05c	206	13.51	12.68	12.37	12.69	12.4
SPAC10F6.02c:prp22	165	10.94	10.42	10.16	10.02	8.42
SPAC10F6.03c:cts1	83	13.53	12.15	12.1	12.86	12.94
SPAC10F6.04	48	10.34	9.49	9.99	10.62	10.78
SPAC10F6.05c:ubc6	30	11.04	9.78	10.68	12.05	12.62
SPAC10F6.06:vip1	35	12.55	13.77	13.29	13.71	12.54
SPAC10F6.07c:mug94	26	8.57	8.61	8.32	9.66	10.62
SPAC10F6.08c:nht1	46	10.19	10.52	9.11	9.69	8.35
SPAC10F6.09c:smc3:psm3	167	10.4	9.83	10.03	11.07	8.18
SPAC10F6.10	70	10.57	9.32	9.61	9.47	8.95
SPAC10F6.11c:atg17	68	10.81	12.11	10.96	11.97	12.1
SPAC10F6.12c:mam4	32	10.71	11.99	12.25	9.56	8.43
SPAC10F6.13c	57	12.56	12.68	11.77	11.25	10.42
SPAC10F6.14c	75	10.75	11.61	10.11	11.12	9.87
SPAC10F6.15	61	7.49	7.94	7.64	9.73	13.64
SPAC10F6.16:mug134	17	10.68	12.17	10.23	10.44	10.65
SPAC10F6.17c:SPAC56E4.01c	62	11.79	11.88	11.3	12.42	12.35
SPAC110.01:SPAC140.05:ppk1	139	11.5	12.28	12.69	12.41	11.94
SPAC110.02:pds5	169	9.95	9.94	9.75	10.08	8.11
SPAC110.03:cdc42	23	13.42	13.49	13.49	13.45	14.23
SPAC110.04c:pss1	101	14.14	12.92	12.62	13.82	13.04
SPAC1142.01:SPAC17G6.18	93	11.27	10.94	10.8	11.39	10.88
SPAC1142.02c:SPAC17G6.19c	43	12.56	12.24	11.63	12.08	11.06
SPAC1142.03c:SPAC17G6.20c:swi2	104	10.49	11.22	10.23	10.02	8.68
SPAC1142.04	101	11.52	10.52	10.47	10.19	9.12
SPAC1142.05:ctr5	23	13.43	9.8	12.19	11.57	12.5
SPAC1142.06:get3	45	12.62	13	11.6	12.76	12.5
SPAC1142.07c:snf7:vps32	29	11.52	10.68	11.39	12.79	12.58
SPAC1142.08:SPAC8C9.01:fhl1	102	10.56	11.68	11.02	11.98	12.36
SPAC1142.09:SPAC8C9.02	16	7.33	7.97	7.52	7.79	8.14
SPAC11D3.01c	10	11.03	9.34	9.68	8.84	11.74
SPAC11D3.02c	20	12.54	12.23	9.95	10.09	8.31
SPAC11D3.03c	40	8.02	8.4	9.6	8.58	9.41
SPAC11D3.04c	18	11.7	12.83	10.24	10.7	10.98
SPAC11D3.05:mfs2	72	10.05	9.21	8.94	9.3	8.88
SPAC11D3.06	64	9.82	10.68	8.6	9.4	9.2
SPAC11D3.07c	85	10.13	11.39	10.15	10.28	9.25
SPAC11D3.08c	77	11.19	11.17	11.56	11.66	10.11
SPAC11D3.09	54	8.25	8.79	8.18	8.47	8.2
SPAC11D3.10	62	9.36	9.35	8.76	10.2	10.94
SPAC11D3.11c	47	10.74	11.78	11.09	10.28	8.8
SPAC11D3.13	31	10.23	9.81	8.17	7.81	8.41
SPAC11D3.14c	179	9.21	9.61	9.47	9.46	8.21
SPAC11D3.15	183	11.08	10.54	10.48	10.35	9.9
SPAC11D3.16c	17	10.42	12.37	11.5	10.44	10.37
SPAC11D3.17	84	9.67	11.95	10.84	10.09	11.01
SPAC11D3.18c	69	9.22	12.29	11.16	10.67	8.87
SPAC11E3.01c:SPAC2H10.03c:swr1	180	10.38	9.8	9.65	9.89	8.28
SPAC11E3.02c	173	10.27	10.01	10.23	11.01	9.57
SPAC11E3.03:pcs1	27	8.57	8.42	8.05	8.77	7.61
SPAC11E3.04c:spu13:ubc13	18	11.82	12.88	11.74	11.83	12.5
SPAC11E3.05	187	10.59	10.5	10.46	11.29	10.73
SPAC11E3.06:map1	51	8.22	11.23	10.74	9.56	9.33
SPAC11E3.07:vma4	32	12.28	12.05	11.65	11.47	10.4
SPAC11E3.08c:nse6:cor1	73	8.93	9.05	9.03	10.35	9.41
SPAC11E3.09:pyp3	41	10.82	10.88	9.81	9.92	8.89
SPAC11E3.10	17	11.06	12.27	11.37	11.26	11.27
SPAC11E3.11c	131	10.93	10.94	10.22	10.3	9.2
SPAC11E3.12	19	10.37	10.26	9.5	10.42	9.49
SPAC11E3.13c:gas5	71	12.78	13.26	12.79	11.87	11.31
SPAC11E3.14	81	10.57	11.64	12.42	11.11	11.72
SPAC11E3.15:rpl22	14	14.11	12.49	13.01	12.29	12.08
SPAC11G7.01	74	12.65	12.6	11.84	12.5	11.98
SPAC11G7.02:pub1	104	12.78	12.06	12.37	13.18	13.14
SPAC11G7.03:idh1:glu3	49	12.59	11.84	12.3	13.61	13.36
SPAC11G7.04:ubi1	19	12.97	12.84	11.42	10.89	11.04
SPAC11G7.05c	44	10.23	10.63	9.3	11.33	12.4
SPAC11G7.06c:mug132	58	9.19	9.17	8.7	11.21	12.59
SPAC11H11.01:sst6:vps23	66	9.34	9.92	9.63	10.03	8.99
SPAC11H11.02c:mug162	34	8.74	8.42	8.01	9.04	9.73
SPAC11H11.03c	26	10.11	10.21	11.49	10.23	9.19
SPAC11H11.04:mam2	47	8.06	11.67	13.7	9.62	10.71
SPAC11H11.05c:fta6:sma6	7	9.12	8.66	7.58	8.58	7.81
SPAC11H11.06:SPAC22F8.01:arp2	52	12.46	12.75	12.47	12.25	11.79
SPAC1250.01:snf21	165	11.32	10.23	11.32	10.93	10.31
SPAC1250.02:mug95	23	7.57	7.79	7.69	8.41	10.98
SPAC1250.03:ubc14	19	11.82	11.72	10.75	11.83	12.48
SPAC1250.04c:atl1	15	9.47	8.63	8.31	8.86	7.69
SPAC1250.05:rpl30-2:rpl30:rpl3002	14	12.5	11.42	11.96	11.19	9.79
SPAC1250.07:sfc7	17	11.67	11.17	10.51	11.44	12.37
SPAC1296.01c:SPAC22F3.01	69	11.89	10.95	11.67	11.84	10.12
SPAC1296.02:cox4	22	12.8	12.9	12.97	12.97	13.23
SPAC1296.03c:sxa2	72	9.12	9.62	13.38	10.58	10.35
SPAC1296.04:mug65	32	10.9	11.43	11.24	12.52	13.34
SPAC1296.05c	34	9.62	9.71	8.85	8.88	8.39
SPAC1296.06:tah18	73	9.61	10.3	9.69	10.29	9.24
SPAC12B10.01c:SPAC31F12.02c:SPAC637.15c	231	10.62	10.58	10.57	11.85	12.4
SPAC12B10.02c	33	12.26	12.39	11.88	11.94	11.59
SPAC12B10.03:bun62	74	11.26	11.13	10.63	11.63	10.77
SPAC12B10.04	53	10.33	10.19	9.42	9.26	8.69
SPAC12B10.05:icp55	55	9.83	9.81	9.79	9.55	9.26
SPAC12B10.06c	18	9.55	9.19	9.56	9.45	8.36
SPAC12B10.07:acp1	33	10.33	11.15	9.49	8.86	8.31
SPAC12B10.08c	62	9.14	9.49	8.95	9.98	9.61
SPAC12B10.09	43	9.22	8.12	8.61	8.42	7.92
SPAC12B10.10	58	10.04	10.47	9.41	10.9	11.63
SPAC12B10.11:exg2	81	9.99	9.06	9.39	10.83	12.09
SPAC12B10.12c:rhp4a:rhp41	87	10.4	9.3	9.86	11.57	10.56
SPAC12B10.13	30	10.82	11.02	10.46	12.07	12.08
SPAC12B10.14c:ppk2	93	11.02	11.46	11.12	10.88	10.3
SPAC12B10.15c	20	10.06	10.42	9.5	9.58	8.35
SPAC12B10.16c:mug157	70	11.46	11.5	10.94	13.18	13.65
SPAC12G12.01c:SPAC630.02	127	11.08	11.1	10.2	11.52	11.33
SPAC12G12.02:SPAC630.01c	21	11.67	11.56	10.41	9.89	8.96
SPAC12G12.03:cip2	80	12.45	13.08	12.28	11.92	12.11
SPAC12G12.04:mcp60:hsp60	80	14.23	13.35	13.2	14.11	12.46
SPAC12G12.05c:taf9	23	10.92	11.09	10.22	10.7	10.59
SPAC12G12.06c	50	13.21	12.47	11.88	11.28	12.24
SPAC12G12.07c	56	12.45	12.94	11.12	12.31	12.19
SPAC12G12.08:mrpl6	28	11.19	12.23	10.02	11.65	10.74
SPAC12G12.09	139	10.06	9.67	9.78	10.06	10.62
SPAC12G12.10:wdr21	54	10.61	8.71	9.87	10.31	10.13
SPAC12G12.11c	47	10.39	10.16	10.73	11.37	10.17
SPAC12G12.12	43	11.49	11.65	11.53	12.6	12.16
SPAC12G12.13c:cid14	93	11.35	10.3	10.19	10.21	8.89
SPAC12G12.14c:pfs2	73	11.11	11.59	10.72	11.87	8.96
SPAC12G12.15:sif3	68	10.38	9.6	10.39	11.03	10.39
SPAC12G12.16c:SPAC18B11.01c	70	9.24	10.17	8.14	10.05	8.3
SPAC12G12.17	6	9.6	9.63	9.59	9.44	9.38
SPAC1327.01c	138	11.55	11.9	11.92	11.69	11.81
SPAC139.01c:SPAC955.02c	112	11.72	11.87	10.74	11.7	11.85
SPAC139.02c:oac1	44	12.3	11.93	11.03	10.09	10.05
SPAC139.03	83	10.53	10.19	10.49	10.72	10.09
SPAC139.04c:fap2	59	10.7	11.22	10.73	10.96	11.44
SPAC139.05	69	8.28	8.25	9.15	9.17	8.81
SPAC139.06:hat1:SPAC23C4.01	45	11.33	11.7	9.64	10.68	9.56
SPAC1399.01c	83	9.53	10.63	12.6	11.33	11.29
SPAC1399.02	93	11.24	11.83	11.76	10.88	10.4
SPAC1399.03:fur4	80	12.58	12.08	13.32	11.93	12.19
SPAC1399.04c	30	10.09	10.68	10.99	10.39	9.14
SPAC1399.05c	72	10.83	11.56	11.51	11.18	9.89
SPAC13A11.01c:rga8:SPAC2F7.18c	108	11.67	11.8	10.93	12.13	11.15
SPAC13A11.02c:erg11	69	14.18	13.49	13.45	13.7	13.46
SPAC13A11.03:mcp7:mug32	27	10.69	9.61	8.2	9.76	8.72
SPAC13A11.04c:ubp8	55	10.64	11.08	10.82	11.33	10.74
SPAC13A11.05	70	12.12	12.05	11.86	12.53	13.07
SPAC13A11.06:SPAC3H8.01	81	8.69	8.27	9.28	8.98	11.29
SPAC13C5.01c:SPAC31A2.17c	35	12.09	12.31	11.18	12.11	10.72
SPAC13C5.02:dre4	57	9.92	9.76	8.75	9.86	8.21
SPAC13C5.03:tht1	72	8.75	9.36	8.96	10.33	7.8
SPAC13C5.04	34	9.25	10.92	9.16	10.62	10.81
SPAC13C5.05c	70	10.97	10.84	10.36	12	13.23
SPAC13C5.06c:mug121	24	10.41	9.2	10.32	11.93	13.33
SPAC13C5.07:rad32	86	10.45	11.31	9.99	10.54	8.02
SPAC13D1.01c:Tf2-7	455	10.83	11.68	11.47	10.69	10.2
SPAC13D6.01:pof14	61	9.23	10.19	9.45	9.75	10.46
SPAC13D6.02c:byr3	24	14.13	14.53	13.45	12.39	12.44
SPAC13D6.03c:trm9	30	10.12	9.38	9.13	9.7	8.23
SPAC13D6.04c:btb3	73	10.58	9.9	9.67	10.4	9.36
SPAC13D6.05:alp11:SPAC4G9.01	31	10.68	9.92	9.55	10.72	9.95
SPAC13F5.01c:msh1:SPAC23C11.18c	125	10.22	10.1	9.38	11.07	9.73
SPAC13F5.02c:taf7:ptr6	54	11.13	9.57	11.05	10.88	9.09
SPAC13F5.03c:gld1	63	10.16	10.61	12.52	12.85	14.35
SPAC13F5.04c	36	10.24	10.94	11.23	10.85	11.68
SPAC13F5.05	50	10.52	11.43	9.37	11.39	9.58
SPAC13F5.06c:sec10	103	10.45	10.2	10.25	11.01	8.69
SPAC13F5.07c	21	8.04	9.15	9.97	9.2	8.48
SPAC13F5.08:vts1	18	9.76	11.21	10.69	9.89	10.82
SPAC13G6.01c:SPAC5H10.14c:rad8	157	11.26	10.63	10.39	10.3	9.01
SPAC13G6.02c:rps3a-1:rps1-1:rps101	34	14.15	13.56	11.87	12.43	11.65
SPAC13G6.03:gpi7	105	10.96	11.56	10.71	11.55	12.19
SPAC13G6.04:tim8	10	10.28	10.53	8.85	9.57	9.23
SPAC13G6.05c:trs33	31	10.8	12.35	10.67	11	9.73
SPAC13G6.06c:gcv2	144	12.22	13.37	12.2	13.03	12.03
SPAC13G6.07c:rps6-1:rps601	32	14.2	13.33	12.72	12.58	12.66
SPAC13G6.08	75	8.3	8.68	9.07	10.7	13.46
SPAC13G6.09	35	11.08	10.54	10.46	11.07	9.63
SPAC13G6.10c:asl1	74	13.75	13.94	13.16	12.54	12.29
SPAC13G6.11c:erg12	56	10.67	10.24	9.71	10.59	8.85
SPAC13G6.12c:chs1:SPAC24B11.01c	115	9.37	9.2	10.18	11.5	10.28
SPAC13G6.13:SPAC24B11.02	14	6.9	7.02	7.23	7.1	7.11
SPAC13G6.14:SPAC24B11.03:aps1	30	10.82	10.85	10.25	10.53	9.33
SPAC13G6.15c:SPAC24B11.04c	22	11.38	11.91	11.04	11.53	11.79
SPAC13G7.01c:erg7:SPAC4G9.21c	99	11.7	10.87	11.25	10.73	11.03
SPAC13G7.02c:ssa1	93	12.33	11.08	12.44	14.67	13.93
SPAC13G7.03:upf3	36	10.61	10.59	9.87	10.62	9.67
SPAC13G7.04c:mac1	107	12.12	12.3	12.59	12.41	12.69
SPAC13G7.05:are1	75	11.06	11.09	11.33	11.99	12.63
SPAC13G7.06:met16	38	11.57	12.84	10.81	9.86	10.42
SPAC13G7.07:arb2	34	9.01	9.45	9.25	9.44	7.97
SPAC13G7.08c:crb3	59	11.45	11.12	10.19	10	9.24
SPAC13G7.09c	16	9.94	10.54	9.17	10.93	10.2
SPAC13G7.10:mug152	51	10.15	11.05	9.89	11.07	11.35
SPAC13G7.11	32	11.64	11.05	11.29	11.67	11.53
SPAC13G7.12c	64	11.04	11.31	10.5	11.6	11.36
SPAC13G7.13c:SPAC6C3.01c:msa1	74	11.02	12.57	12.49	10.38	9.15
SPAC140.01:sdh2	33	12.86	12.54	12.77	13.57	12.7
SPAC140.02:gar2	70	13.96	12.46	12.63	11.31	10.79
SPAC140.03:arb1	51	9.63	9.22	9.53	9.6	8.59
SPAC140.04	38	9.08	9.37	9.09	10	8.96
SPAC1420.01c:SPAC56E4.08c	81	12.38	12.39	12.06	12.81	12
SPAC1420.02c:cct5	77	13.02	11.46	11.98	12.51	11.32
SPAC1420.03:rpn5-a:rpn501:rpn5	66	13.19	12.77	12.35	12.87	13.05
SPAC1420.04c:SPAPB17E12.01c:cox11:cox1101	144	11.87	11.75	11.71	11.9	11.42
SPAC144.01	12	8.79	8.69	8.02	8.64	8.4
SPAC144.02:iec1:fyy1	35	9.89	9.74	9.22	10.08	8.84
SPAC144.03:min10:min3:ade2	59	12.12	13.27	11.12	10.54	9.51
SPAC144.04c:spe1	59	12.94	13.47	12.67	13.65	13.63
SPAC144.05	188	10.09	9.31	9.93	10.55	9.65
SPAC144.06:apl5	114	11.01	11.2	10.54	11.66	10.66
SPAC144.07c	43	10.72	10.79	9.63	10.59	10.51
SPAC144.08	31	10.2	10.68	8.99	10.4	10.3
SPAC144.09c:sfc2	53	10.87	11.55	9.79	10.17	9.54
SPAC144.10c:gwt1:mug59	62	11.66	11.92	10.75	12.17	13.64
SPAC144.11:rps11:rps1102:rps11-2	21	14.71	13.32	13.58	13.48	13.53
SPAC144.12	38	13.65	12.44	11.86	13.46	13.96
SPAC144.13c:srw1:ste9	78	9.15	11.02	10.45	10.22	9.57
SPAC144.14:klp8	71	9.57	10.01	9.5	10.35	9.5
SPAC144.15c:cog1	98	10.8	11	10.27	11.19	10.72
SPAC144.16	25	11.48	10.96	10.95	10.32	9.42
SPAC144.17c	59	10.57	10.49	10.44	12.04	10.44
SPAC144.18:vrg4	48	12.24	13.14	11.98	13.1	11.46
SPAC1486.01	29	12.99	13.3	12.92	13.11	13.55
SPAC1486.02c:dsc2:ucp14	49	11.81	12.25	10.76	10.67	10.6
SPAC1486.03c	109	11.09	10.25	10.13	11.12	9.61
SPAC1486.04c:alm1	246	10.84	9.8	9.51	10.03	9.56
SPAC1486.05:nup189	251	12.02	11.73	11.4	11.73	11.6
SPAC1486.06	58	12.13	10.83	11.36	12.17	12.34
SPAC1486.07c:mrpl19	19	10.58	11.01	10.21	10.9	10.32
SPAC1486.08	12	10.57	9.57	9.71	10.43	10.19
SPAC1486.09	53	11.84	9.48	10.16	9.75	10.4
SPAC1486.10:SPAC6G10.01:thi1:ntf1	108	11.56	11.44	10.67	11.46	8.96
SPAC1486.11:fmc1	13	9.43	9.53	9.37	9.15	9.81
SPAC14C4.01c	34	10.24	11.85	12.1	12.25	13.19
SPAC14C4.02c:smc5	148	10.11	10.5	9.31	9.35	7.86
SPAC14C4.03:mek1	59	8.35	8.23	8.57	11.22	8.53
SPAC14C4.04:B22918-2	36	11.14	10.58	11.35	11.61	9.85
SPAC14C4.05c:heh2	120	10.61	10.34	10.07	12.37	12.91
SPAC14C4.06c	41	11.7	11.72	11.41	11.51	10.98
SPAC14C4.07	89	10.49	11.24	11.1	10.48	10.63
SPAC14C4.08:mug5	25	7.52	8.08	7.54	9.13	7.78
SPAC14C4.09:agn1	60	11.92	11.79	12.25	11.35	8.7
SPAC14C4.10c	43	9.06	10.58	9.8	11.15	11.52
SPAC14C4.11	102	12.43	11.49	11.79	11.39	11.68
SPAC14C4.12c:laf1	41	12.13	12.58	10.72	11.48	11.08
SPAC14C4.13:rad17	79	9.99	9.71	9.4	10.45	9.98
SPAC14C4.14:atp1	72	14.46	13.81	14.05	14.45	14.41
SPAC14C4.15c:SPAPJ760.01c	119	10.99	10.07	9.5	11.02	11.9
SPAC14C4.16:dad3	9	9.53	10.65	9.01	9.52	8.41
SPAC1527.01:SPAC23D3.15:mok11	337	10.62	9.88	10.13	12.68	13.2
SPAC1527.02:sft2	26	10.18	10.73	10.55	10.85	8.81
SPAC1527.03	64	12.55	11.28	11.19	11.41	10.38
SPAC1556.01c:rad50	177	9.76	9.53	9.46	10	7.87
SPAC1556.02c:sdh1	91	13.7	13.23	13.42	13.5	13.13
SPAC1556.03:azr1	38	10.81	10.48	10.23	11.21	11.18
SPAC1556.04c:pcd1:cdd1	15	9.42	10.25	10.03	9.48	8.9
SPAC1556.05c:cgr1	13	11.31	9.09	9.68	9.52	9.59
SPAC1556.06.1:meu1	107	8.34	8.62	8.05	11.57	12.1
SPAC1556.06.2:meu2	13	8.07	8.77	8.17	11.86	12.07
SPAC1556.07:pmm1	34	12.89	12.88	11.97	12.34	10.36
SPAC1556.08c:SPAC1F12.01c:cbs2	42	12.39	13.25	12.2	12.5	10.93
SPAC1565.01	33	12.51	12.73	12.6	12.62	11.61
SPAC1565.02c	51	10.3	10.37	10.32	11.45	12.29
SPAC1565.03	22	8.56	9.22	8.52	10.03	8.37
SPAC1565.04c:ste4	34	9	10.42	10.63	9.82	8.8
SPAC1565.05	106	11.64	10.72	10.41	10.39	9.5
SPAC1565.06c:sid3:spg1	21	11.12	12.01	10.25	10.08	11
SPAC1565.07c:knd1	166	10.29	9.99	9.97	10.97	10.01
SPAC1565.08:SPAC6F12.01:cdc48	112	13.69	13.32	13.19	14.31	14.12
SPAC15A10.01:SPAC8C9.18:atm1	98	10.71	10.54	9.79	10.46	10.79
SPAC15A10.02:taf12	63	11.9	12.53	11.3	12.51	10.26
SPAC15A10.03c:rhp54:rad54	120	10.5	10.96	11.04	11.93	11.06
SPAC15A10.04c:zpr1	64	12.45	11.08	10.82	11.24	11.08
SPAC15A10.05c:mug182	29	10.68	11.19	11.5	13.02	13.67
SPAC15A10.06	76	10.57	11.12	10.75	10.63	10.37
SPAC15A10.07	26	10.49	11.35	9.79	10.23	10.75
SPAC15A10.08:ain1	87	11.27	10.81	10.25	11.47	10.22
SPAC15A10.09c	40	10.55	10.83	10.49	10.46	10.85
SPAC15A10.10:mde6	93	9.22	8.93	8.82	11.07	12.19
SPAC15A10.11:ubr11	289	12	11.65	11.62	12.16	11.74
SPAC15A10.12c	19	10.04	9.43	8.77	10.4	9.48
SPAC15A10.13:ppk3	77	10.27	10.5	9.9	10.66	10.45
SPAC15A10.15:sgo2	84	10.09	10.18	10.01	10.24	8.53
SPAC15A10.16:SPAC15E1.01:fat1:bud6:aip3	193	10.94	11.06	10.58	11.41	10.29
SPAC15A10.17:coa2	12	9.56	11.96	9.71	10.07	10.09
SPAC15E1.02c	20	9.57	10.96	11.75	11.48	11.9
SPAC15E1.03:rpl42:rpl36a	13	12.97	12.53	10.77	10.1	10.31
SPAC15E1.04	87	11.46	11.8	11.34	11.94	11.18
SPAC15E1.05c	49	10.43	11.06	9.95	10.65	10.73
SPAC15E1.06:vps29	22	11.34	9.99	10.59	11.26	11.93
SPAC15E1.07c:mug159:moa1	24	7.32	7.96	7.55	10.47	7.48
SPAC15E1.08:naa10	20	11.62	11.9	10.15	10.52	11
SPAC15E1.09:grx2	11	10.16	10.43	9.72	8.74	8.17
SPAC15E1.10	37	9.17	9.64	9.87	9.66	9.2
SPAC15F9.01c	28	7.65	7.92	7.86	8.16	9.49
SPAC15F9.02:seh1	45	11.69	10.87	10.99	11.31	10.73
SPAC15F9.03c:nxt2:SPAC1B9.01c	12	10.57	11.5	9.58	9.19	8.38
SPAC16.01:rho2	18	11.52	12.75	11.7	12.25	11.77
SPAC16.02c:srp2	41	13.73	13.87	13.3	13.42	13.06
SPAC16.03c:ura2	46	10.95	10.75	10.62	9.92	8.15
SPAC16.04:dus3	85	11.64	11.49	10.86	10.69	9.11
SPAC16.05c:sfp1	62	13.03	13.18	13.66	13.12	11.63
SPAC1610.01	29	9.88	10.13	9	9.83	9.13
SPAC1610.02c	33	11.36	10.77	10.55	12.88	13.72
SPAC1610.03c:crp79	95	7.66	8.03	7.84	12.86	13.48
SPAC1610.04:mug99	73	11.3	12.08	10.81	12.09	12.74
SPAC1635.01	39	13.59	14.21	13.89	14.2	12.1
SPAC1639.01c:SPAC806.09c	37	12.83	12.76	12.39	13.23	13.86
SPAC1639.02c:SPAC1F5.12:trk2	112	10.99	11.36	10.9	11.03	10.93
SPAC167.01:ppk4:ire1	148	10.28	10.32	9.94	11.06	9.13
SPAC167.02:ptb1	37	10.47	11.31	10.38	11.18	11.72
SPAC167.03c:snu66	91	9.8	9.5	9.53	9.98	8.92
SPAC167.04:pam17	24	11.2	9.56	9.83	11.21	10.15
SPAC167.05:SPAC57A7.01	86	10.97	11.35	11.31	12.55	11.96
SPAC167.06c:mug143:SPAC57A7.02c	16	7.88	9.39	8.98	10.99	12.45
SPAC167.07c:SPAC57A7.03c	140	9.87	10.13	9.88	10.88	9.21
SPAC167.08:Tf2-2	444	10.85	11.73	11.54	10.73	10.27
SPAC167.09	18	8.49	9.32	8.38	9.14	8.38
SPAC1687.01:SPAPYUL23.01:rpa17:rpc19	13	11.34	10.27	10.39	10.44	11.71
SPAC1687.02	37	10.98	11.35	11.36	12.27	11.31
SPAC1687.03c:rfc4	45	12.06	10.19	10.84	12.08	11.73
SPAC1687.04:mcb1	67	10.6	10.89	10.73	11.32	11.09
SPAC1687.05:pli1	102	11.53	11.51	10.83	11.99	11.74
SPAC1687.06c:rpl44:rpl28	18	14.43	14.26	12.55	12.1	12.31
SPAC1687.07	17	10.65	11.34	11.18	12.09	11.34
SPAC1687.08	12	8.63	10.59	9.42	9.94	9.32
SPAC1687.09	194	11.48	12.16	11.29	12.28	12.22
SPAC1687.10:mcp1	89	9.34	9.74	8.81	9.91	10.21
SPAC1687.11:spb1	109	12.49	9.98	11.58	11.58	10.68
SPAC1687.12c:coq4	34	10.28	11.29	9.85	9.99	8.97
SPAC1687.13c:csn5	39	10.64	10.37	9.89	11.04	10.14
SPAC1687.14c	10	10.48	10.37	10.55	10.35	9.27
SPAC1687.15:skp1:gsk3	52	12.36	12.79	12.01	11.57	10.3
SPAC1687.16c:erg31	41	12.27	12.57	11.28	11.08	10.94
SPAC1687.17c	19	10.54	11.37	9.74	10.67	11.25
SPAC1687.18c:ssl3	79	11.26	11.04	10.55	11.74	10.8
SPAC1687.19c	54	11.6	10.55	10.5	10.72	11.78
SPAC1687.20c:mis6	91	9.56	9.79	9.05	10.11	10.42
SPAC1687.21:SPAC222.01	25	10.18	11.18	9.54	9.17	9.65
SPAC1687.22c:SPAC222.02c:puf3	102	10.81	11.09	11.1	11.35	9.73
SPAC1687.23c	14	7.11	7.61	7.44	7.27	7.5
SPAC16A10.01	115	10.27	11.14	11.94	12.12	10.98
SPAC16A10.02:sub1	16	11.01	11.65	10.03	9.99	9.42
SPAC16A10.03c	120	9.61	9.87	9.13	10.57	10.44
SPAC16A10.04:rho4	23	11.65	12.52	11.79	12.26	13.14
SPAC16A10.05c:dad1	10	8.89	10.58	8.84	9.17	8.76
SPAC16A10.06c:nse2	35	9.48	9.96	9.32	10.52	9.57
SPAC16A10.07c:myb:myb1:taz1	92	11.18	11.02	10.4	11.11	9.34
SPAC16A10.08c:SPAC589.01c:mug74	37	9	8.7	8.68	10.3	11.47
SPAC16C9.01c:SPAC4G8.14c	49	10.36	10.74	10.97	11.46	11.82
SPAC16C9.02c	41	12.51	11.14	10.39	10.86	11.56
SPAC16C9.03:nmd3	69	12.3	10.71	11.77	10.68	10.67
SPAC16C9.04c:mot2	68	11.23	11.72	10.83	11.5	10.99
SPAC16C9.05:cph1	54	11.46	11.77	10.4	11.61	11.12
SPAC16C9.06c:upf1	132	11.35	12.08	10.08	11.34	11.93
SPAC16C9.07:ppk5:SPAC2G11.01:mug189	119	10.79	10.12	9.66	11.65	11.89
SPAC16E8.01:shd1:sla1	198	11.91	12.13	11.95	11.15	11.78
SPAC16E8.02	28	10.79	10.61	11.5	12.38	12.53
SPAC16E8.03:spgna1:gna1	13	9.9	9.97	10.95	11.55	11.88
SPAC16E8.04c	34	11.69	11.69	10.76	10.44	9.48
SPAC16E8.05c:mde1	27	7.82	8.03	7.75	10.81	12.72
SPAC16E8.06c:nop12	59	11.12	9.55	10.09	9.69	10.36
SPAC16E8.07c:vph1	111	12.44	11.78	12.18	12.36	11.66
SPAC16E8.08	36	9.65	10.83	8.99	9.51	8.59
SPAC16E8.09:scd1:ral1	119	10.5	10.41	10.54	10.94	10.69
SPAC16E8.10c	34	10.77	11.19	10.16	11.19	10.53
SPAC16E8.11c:tfb1	64	10.02	9.95	9.69	10	8.94
SPAC16E8.12c	26	10.68	10.15	9.71	10.6	9.9
SPAC16E8.13	77	10.14	10.86	9.86	10.67	9.68
SPAC16E8.14c:tae1	27	11.41	10.85	10.18	10.75	9.82
SPAC16E8.15:tif45:tif1	26	11.61	10.92	10.34	10.32	10.08
SPAC16E8.16	48	11.22	12.07	11.14	11.87	10.69
SPAC16E8.17c	46	10.86	11.21	10.47	10.7	9.08
SPAC16E8.18	15	9.28	8.73	8.71	9.18	8.17
SPAC16E8.18c:tam5	21	9.49	10.38	8.41	10.23	10.9
SPAC1705.02	6	10.88	9.1	9.39	9.74	8.59
SPAC1705.03c:SPAC23H4.19:ecm33	59	14.46	14.13	14.13	13.62	13.72
SPAC1751.01c:gti1	99	9.82	11.32	11.88	11.81	12.09
SPAC1751.02c:rsm19	9	10.62	10.31	9.81	10.65	10.74
SPAC1751.03	55	13.13	13.08	11.38	12.17	12.37
SPAC1751.04	12	8.58	9.22	8.09	8.26	7.35
SPAC1782.01:ecm29	233	11.21	10.64	10.68	11.76	12.07
SPAC1782.02c	19	11.77	10.94	10.47	10.77	9.72
SPAC1782.03:saf3	50	9.61	9.4	9.13	10.62	8.57
SPAC1782.04:cox24	22	11.44	11.86	11.17	11.74	13.09
SPAC1782.05	49	10.87	10.22	9.9	11.81	11.08
SPAC1782.06c:phb1	39	11.93	10.47	11.43	11.77	11.02
SPAC1782.07:qcr8	11	11.6	11.06	10.83	11.46	11.26
SPAC1782.08c:rex3	74	10.9	10.03	9.99	11.21	11.72
SPAC1782.09c:flp1:clp1	75	10.88	11.28	10.77	12.05	12.83
SPAC1782.10c:nhp2	20	11.59	11.13	10.45	10.03	9.16
SPAC1782.11:met14	26	14.33	14.09	12.48	12.1	10.19
SPAC1782.12c	14	10.46	10.61	11.75	10.37	11.54
SPAC1783.01	82	11.07	10.77	10.54	10.71	10.51
SPAC1783.02c:vps66	42	10.34	10.3	10.24	10.59	10.06
SPAC1783.03:sma2:fta2	49	8.78	8.64	8.03	8.89	7.74
SPAC1783.04c:hst4	58	11.89	12.49	10.87	12.42	11.71
SPAC1783.05:chd1:hrp1	193	11.31	10.79	10.33	10.75	10.44
SPAC1783.06c:atg12	16	8.24	8.69	8.43	8.81	8.97
SPAC1783.07c:pap1	78	11.92	12.6	11.89	11.64	9.44
SPAC1783.08c:rpl1502:rpl15-2	28	14.19	14.09	13.13	12.65	10.79
SPAC1786.01c:SPAC31G5.20c	84	12.28	12.12	11.17	11.32	10.8
SPAC1786.02	92	13.28	13.6	13.75	13.18	13.04
SPAC1786.03:cut11:SPAC24C9.01	78	11.4	11.19	10.29	11.73	11.92
SPAC1786.04	16	7.71	8.12	7.99	7.43	7.82
SPAC17A2.01:SPAC1B1.05:bsu1	74	9.74	13.29	11.64	12.99	12.14
SPAC17A2.02c	40	12.97	13.46	12.59	13.23	12.82
SPAC17A2.03c:vma6	46	11.9	11.12	11.25	12.06	11.8
SPAC17A2.04c:cns1	50	11.14	10.53	10.25	10.66	9
SPAC17A2.05:osm1	70	12.07	12.56	11.54	11.76	10.52
SPAC17A2.06c:vps8	176	10.2	10.32	10.27	11.44	11.08
SPAC17A2.07c	23	9.56	10.15	9.19	9.66	9.77
SPAC17A2.08c	38	10.11	10.68	9.15	10.65	9.89
SPAC17A2.09c:csx1	89	12.29	13.16	13.62	12.81	12.03
SPAC17A2.10c	26	8.46	10.96	10.76	9.37	9.26
SPAC17A2.11	27	7.73	8.33	8.63	8.05	8.08
SPAC17A2.12	126	10.7	11.21	11.16	11.27	9.97
SPAC17A2.13c:rad25	35	13.51	13.71	13.44	13.66	11.9
SPAC17A2.14:SPAC17G6.01	84	11.29	11.55	11.05	11.34	11.87
SPAC17A2.15	7	7.34	7.71	7.36	7.57	7.45
SPAC17A5.01:pex6	132	10.65	10.59	9.65	10.29	9.41
SPAC17A5.02c:dbr1	62	10.67	10.33	10.27	10.93	10.39
SPAC17A5.03:rpl3:rpl3-1:rpl301	55	15.09	14.38	13.99	14.26	14.1
SPAC17A5.04c:mde10:mug139	71	10.6	9.24	10.51	13.49	13.86
SPAC17A5.05c	35	10.76	9.88	10.45	11.38	11.76
SPAC17A5.06:ptr8	113	10.31	10.16	9.85	10.33	10.02
SPAC17A5.07c:ulp2	88	10.05	10.31	9.91	10.08	9.44
SPAC17A5.08	29	11.8	12.17	11.11	12.08	12.64
SPAC17A5.09c	40	9.91	10.2	8.91	10.03	9.9
SPAC17A5.10	31	11.2	12.71	11.62	12.93	11.07
SPAC17A5.11:rec12	42	8.45	9.73	8.96	9.66	7.86
SPAC17A5.12:ucp7	96	10.59	10.94	10.11	11.04	9.9
SPAC17A5.13	29	11.91	10.87	10.96	10.11	9.58
SPAC17A5.14:exo2	181	11.51	10.57	11.06	12.5	11.87
SPAC17A5.15c	101	13.33	12.52	11.8	11.79	12.34
SPAC17A5.16:ftp105	116	11.38	11.54	10.99	12.44	11.96
SPAC17A5.18c:mug19:rec25	20	8.17	9.63	8.68	11	7.92
SPAC17C9.01c:nuc2:SPAC1851.01:apc3	90	9.6	8.55	9.1	11.52	11.86
SPAC17C9.02c:lys7	33	10.44	11.68	9.63	10.49	10.5
SPAC17C9.03:tif471	203	13.34	12.78	12.53	12.29	12.25
SPAC17C9.05c:pmc3:med27	30	8.99	9.28	9.31	9.52	8.3
SPAC17C9.06:sam50	66	10.69	10.68	10.47	11.24	9.53
SPAC17C9.07:alg8	69	11.96	11.27	11.1	12.31	11.55
SPAC17C9.08:pnu1:end1:nuc1	42	9.98	10.31	9.95	10.08	8.4
SPAC17C9.09c:tim13	10	11.58	11.64	10.91	10.38	9.44
SPAC17C9.10:stm1	38	12.72	12.88	12.47	13.12	13.7
SPAC17C9.11c	31	10.52	11.08	10.3	11.01	11.36
SPAC17C9.12	40	12.36	12.58	12.15	12.54	12.83
SPAC17C9.13c:cut8	36	12.2	11.71	11.99	11.97	13.1
SPAC17C9.14	30	10.61	10.48	9.74	10	10.46
SPAC17C9.15c	11	10.88	11.01	8.98	9.96	8.19
SPAC17C9.16c:mfs1:SPAC9E9.16	72	11.43	12.06	12.71	10.84	10.95
SPAC17D4.01:pex7:SPAC1834.12	41	13.55	13.33	13.82	12.78	12.26
SPAC17D4.02:sna41:goa1:cdc45	86	10.23	10.57	10.11	9.8	8.32
SPAC17D4.03c:cis4	102	11.09	11.38	10.63	11.73	10.56
SPAC17D4.04:SPAC458.01	90	11.28	10.37	10.19	10.94	10.32
SPAC17G6.02c:tco1	45	12.01	12.79	12.96	12.91	11.91
SPAC17G6.03	89	9.34	10.41	9.98	11.1	10.95
SPAC17G6.04c:cpp1	53	11.08	11.95	11.44	11.89	11.52
SPAC17G6.05c	108	10.66	10.64	10.51	11.69	11.25
SPAC17G6.06:rps2401:rps24-1:rps24	19	13.31	12.73	12.09	10.93	10.11
SPAC17G6.07c	30	10.83	10.98	9.46	10.7	10.92
SPAC17G6.08:pep7:vac1	76	9.8	10.83	9.69	11.17	11.36
SPAC17G6.09:sec62	37	11.9	11.48	11.51	12.38	10.18
SPAC17G6.10:ssr1	74	11.35	11.45	10.83	12.13	11.28
SPAC17G6.11c	92	12.47	12.33	11.57	11.83	10.46
SPAC17G6.12:cul1:pcu1	103	10.08	10.06	10.11	10.91	9.33
SPAC17G6.13:slt1	60	11.47	11.87	10.44	11.5	11.42
SPAC17G6.14c:uap56	60	13.05	13.02	12.02	11.59	11.18
SPAC17G6.15c	39	12.78	12.72	11.72	11.3	10.49
SPAC17G6.16c:ysh1	101	11.77	11.08	10.71	11.74	9.91
SPAC17G6.17:pof8	57	10.25	9.72	9.59	10.28	8.3
SPAC17G8.01c:trl1:SPAC6C3.10c	110	10.32	10.17	9.71	9.99	8.97
SPAC17G8.02	46	11.59	12.66	10.83	12.26	12
SPAC17G8.03c:dpb3	27	11.67	11.42	11.12	11.91	11.8
SPAC17G8.04c:arc15:arc5	16	9.43	10.63	9.51	9.16	9.72
SPAC17G8.05:med20	24	10.72	10.08	10.3	11.53	11.28
SPAC17G8.06c	84	13.85	11.79	12.29	11.66	11.87
SPAC17G8.07:yaf9	30	12.11	11.89	10.63	12.09	10.41
SPAC17G8.08c	40	12.35	11.47	10.96	10.92	10.38
SPAC17G8.09:shg1	15	8.98	9.5	8.57	9.18	7.66
SPAC17G8.10c:dma1	38	10.8	12.21	11.05	13.12	13.89
SPAC17G8.11c:imt3	48	12.68	12.22	12.06	12.26	12.34
SPAC17G8.12	84	10.55	11	10.77	11.85	11.45
SPAC17G8.13c:mst2:reserved_name_mst2	54	10.35	10.27	9.74	9.75	8.73
SPAC17G8.14c:SPAC22H10.01c:pck1	136	10.74	10.29	10.57	11.87	12.47
SPAC17G8.15:new1	8	9.37	10.88	8.99	9.57	10.44
SPAC17H9.01:cid16	167	9.92	9.22	9.08	10.37	9.01
SPAC17H9.02	143	10.78	10.85	9.88	10.7	8.69
SPAC17H9.03c:rdl1	31	8.9	10.05	9.07	10.25	10.27
SPAC17H9.04c	85	13.14	12.44	12.22	12.02	11.17
SPAC17H9.05:ebp2	44	12.14	10.73	10.81	10.96	10.23
SPAC17H9.06c	81	8.83	9	8.71	9.38	8.93
SPAC17H9.07	13	11.21	11.05	10.04	10.32	11.01
SPAC17H9.08	43	10.39	10.29	9.74	11.11	12.83
SPAC17H9.09c:ste5:ras1	30	9.87	10.42	9.21	10.25	10.71
SPAC17H9.10c:ddb1	152	11.22	10.75	10.45	11.35	10.99
SPAC17H9.11:gmf1	19	11.35	11.7	10.54	10.46	9.25
SPAC17H9.12c	36	11.44	10.05	10.51	10.08	9.94
SPAC17H9.13c	54	11.71	10.83	11.07	10.8	9.99
SPAC17H9.14c	51	12.7	12	11.82	12.52	12.48
SPAC17H9.16:tom22	18	10.85	10.36	9.63	9.27	9.48
SPAC17H9.17c:mdm10	50	10.02	10.72	8.75	9.11	8.04
SPAC17H9.18c	13	7.76	7.85	7.64	8.28	7.28
SPAC17H9.19c:sev2:cdt2	67	11.12	11.81	11.05	12.14	10.56
SPAC17H9.20:SPAC607.01:psc3	130	10.18	10.05	9.53	10.06	7.78
SPAC1805.01c:SPAPJ736.02c:ppk6	104	11.67	11.09	10.86	11.46	9.73
SPAC1805.02c	34	12.9	12.01	11.71	12.16	12.17
SPAC1805.03c:trm13	52	8.8	8.69	8.02	8.62	7.56
SPAC1805.04:nup132	164	11.35	9.88	10.36	10.46	8.88
SPAC1805.05:cki3	59	11.93	11.94	11.1	10.88	10.42
SPAC1805.06c:hem2	44	12.16	13.05	12.03	11.74	11.02
SPAC1805.07c:dad2:hos2	11	9.32	10.04	9.05	9.72	9.42
SPAC1805.08:dlc1	14	11.56	11.85	11.06	11.1	8.61
SPAC1805.09c:fmt1	47	8.4	8.4	8.13	8.9	7.92
SPAC1805.10	74	10.53	11.37	10.04	11.36	9.53
SPAC1805.11c:rps2602:rps26-2	16	12.77	12.21	11.7	11.23	11.54
SPAC1805.12c:ubi2:uep1	17	12.95	12.84	11.16	11.38	10.83
SPAC1805.13:rpl14	17	14.77	14	13.27	13.19	12.76
SPAC1805.14	64	11.12	11.35	10.27	10.67	8.72
SPAC1805.15c:pub2	92	9.13	9.11	9.98	10.27	9.86
SPAC1805.16c	44	12.38	13.14	13.32	12.98	11.66
SPAC1805.17:SPAC1B2.01:caf2:crm1	153	12	11.71	11.44	12.36	12.56
SPAC1805.18:new2	12	9.8	9.29	8.99	9.68	9.39
SPAC1834.01:sup45	61	12.12	12.15	11.4	11.52	10.96
SPAC1834.02:aro1	221	12.12	11.83	11.6	11.98	11.17
SPAC1834.03c:h4.1:hhf1	15	13.8	13.85	13.87	12.68	11.66
SPAC1834.04:hht1	22	14.22	14.22	13.53	13.59	13.87
SPAC1834.05:alg9	81	12.1	11.72	11.36	11.97	10.92
SPAC1834.06c:pmo25	40	10.68	10.56	9.98	10.97	10.12
SPAC1834.07:klp3	73	10.14	9.49	9.57	11	8.59
SPAC1834.08:phk3:mak1	230	10.97	10.47	10.59	11.23	10.08
SPAC1834.09:mug51	40	9.27	10.36	9.2	10.69	9.15
SPAC1834.10c	22	11.59	12.12	10.4	12.04	10.55
SPAC1834.11c:sec18	110	12.42	12.09	12.34	12.95	13.22
SPAC1851.02:slc1	38	11.79	10.69	10.79	10.86	10.74
SPAC1851.03:ckb1	29	12.26	11.7	11.23	11.67	10.91
SPAC1851.04c:SPAC27D7.01c:ric1	145	10.49	9.79	9.77	11.18	10.92
SPAC186.01	45	8.64	7.9	7.81	7.47	7.73
SPAC186.02c	46	7.59	7.69	8.24	7.78	8.65
SPAC186.03	62	9.37	10.97	12.51	9.38	9.14
SPAC186.04c	20	7.5	7.74	8	7.66	8.32
SPAC186.05c	35	7.37	9.44	8.16	7.62	7.68
SPAC186.06	24	7.33	7.97	7.62	7.46	7.52
SPAC186.07c	45	7.68	7.77	8.36	8.07	8.39
SPAC186.08c	45	7.41	7.75	7.79	7.57	7.84
SPAC186.09	79	7.58	7.73	7.97	7.57	7.84
SPAC18B11.02c	55	11.58	10.43	9.8	10.1	8.62
SPAC18B11.03c	61	9.92	10.46	9.29	10.62	9.73
SPAC18B11.04:ncs1	23	10.07	10.07	10.59	11.02	11.29
SPAC18B11.05:gpi18	65	10.78	11.69	10.56	11.95	11.11
SPAC18B11.06	44	11.04	9.73	10.13	9.77	9.05
SPAC18B11.07c:ubc2:rhp6	16	12.67	13.58	12.05	12.13	11.96
SPAC18B11.08c	9	11.16	11.3	10.05	9.81	8.98
SPAC18B11.09c	26	9.83	10.36	10.2	9.59	9.76
SPAC18B11.10:tup11	84	11	10.54	10.23	9.76	8.47
SPAC18B11.11:SPAC1F5.01	181	9.92	9.56	9.86	10.57	8.99
SPAC18G6.01c	37	10.19	10.27	10.85	11.31	9.8
SPAC18G6.02c:chp1	135	10.33	9.8	9.66	10.2	9.11
SPAC18G6.03:ypt3	29	13.65	13.51	13.39	13.64	14.06
SPAC18G6.04c:shm2	66	11.97	10.94	11.28	11.01	9
SPAC18G6.05c	376	12.31	11.06	11.28	11.43	10.61
SPAC18G6.06	32	10.97	9.92	10.04	10.04	9.63
SPAC18G6.07c:mra1	50	12.07	12.39	11.08	11.03	11.5
SPAC18G6.09c	44	12.13	12.84	13.04	12.99	13.58
SPAC18G6.10:lem2:heh1	97	11.45	11.83	11.34	12.26	11.25
SPAC18G6.11c:rrn3	83	11.53	10.75	11.21	10.33	10.31
SPAC18G6.12c	42	10.69	11.42	11.24	11.68	11.31
SPAC18G6.13	15	9.3	11.18	9.73	10.72	10.42
SPAC18G6.14c:rps7	27	14.28	13.68	13.22	12.58	12.85
SPAC18G6.15:mal3	42	11.79	12.18	10.65	11.83	9.73
SPAC1952.01:SPAC1B3.19	55	10.51	10.75	9.76	11.31	9.86
SPAC1952.02	24	11.16	9.53	9.92	10.89	9.67
SPAC1952.03:otu2	41	9.65	9.59	9.14	9.87	10.19
SPAC1952.04c	17	10.6	11.01	11.57	10.6	10.89
SPAC1952.05:gcn5	62	11.43	11.92	9.98	10.48	9.07
SPAC1952.06c	77	10.66	9.49	9.49	10.51	9.81
SPAC1952.07:rad1	43	10.39	10	9.58	11.14	10.63
SPAC1952.08c	24	10.8	10.88	10.27	10.59	10.29
SPAC1952.09c	74	11.33	12.06	11.41	13.26	13.56
SPAC1952.10c	49	9.26	10.61	9.75	10.82	10.92
SPAC1952.11c:ure2	118	11.85	10.97	11.87	11.37	9.96
SPAC1952.12c:csn7:csn71:csn7a	28	10.44	10.06	9.62	12.2	12.14
SPAC1952.13:ned1	89	11.16	11.3	10.63	12.19	12.93
SPAC1952.14c:mrpl25	20	9.82	9.48	8.6	9.19	7.97
SPAC1952.15c:mug6:rec24	47	7.67	8.27	7.47	9.98	8.97
SPAC1952.16:rga9	85	10.09	11.2	9.48	12.28	11.41
SPAC1952.17c:SPAC890.01c	84	9.27	8.76	9.19	10.71	10.07
SPAC19A8.01c:sec7c:sec73:SPAC23H3.01	151	10.46	11.14	10.71	11.62	10.59
SPAC19A8.02	172	10.96	10.5	11.21	11.14	11.13
SPAC19A8.03	75	10.81	11.97	10.83	11.65	11.41
SPAC19A8.04:erg5	74	13.89	13.47	13.5	13.47	12.61
SPAC19A8.05c:sst4:vps27	84	10.33	10.9	10.7	11.86	11.15
SPAC19A8.06	53	11.68	10.21	11.3	12.16	12.26
SPAC19A8.07c	40	12.03	11.54	10.95	11.05	9.15
SPAC19A8.08:upf2	147	10.64	9.25	10.08	11.09	10.8
SPAC19A8.09	7	9.42	9.26	9.12	9.84	7.93
SPAC19A8.10:rfp1:mug140	36	9.45	9.9	9.01	9.97	11.28
SPAC19A8.11c	32	10.53	11.12	10.22	10.83	9.88
SPAC19A8.12:dcp2	106	10.61	11.22	10.22	11.04	9.76
SPAC19A8.13:usp101:snp1	35	11.64	10.88	10.71	11.23	9.82
SPAC19A8.14	29	11.79	12.51	10.97	11.26	10.39
SPAC19A8.15:trp2	96	13.14	12.85	12.23	11.95	10.12
SPAC19B12.01:SPAC4F10.21	115	10.99	9.9	9.77	9.34	9.22
SPAC19B12.02c:gas1	74	14.24	13.72	13.81	12.89	13.12
SPAC19B12.03:bgs3	255	12.09	11.48	11.69	12.04	12.07
SPAC19B12.04:rps3001:rps30-1	7	12.08	11.57	10.47	10.22	10.35
SPAC19B12.05c:fcp1	96	11.17	11.18	10.5	11.24	9.8
SPAC19B12.06c	32	11.89	12.45	11.5	10.54	10.28
SPAC19B12.07c	40	9.3	8.91	9.12	9.52	8.78
SPAC19B12.08:atg4	42	10.14	11.74	11.32	11.95	12.18
SPAC19B12.09:srp14	13	9.88	10.08	8.68	8.96	9.12
SPAC19B12.10:sst2	56	9.38	9.91	10.13	10.73	10.52
SPAC19B12.11c	14	10.49	8.82	9.97	9.5	8.81
SPAC19B12.12c:yip1-a:yip1:yip11	30	10.06	10.09	9.86	9.9	9.64
SPAC19B12.13:cox1102:SPAPB8E5.01:cox11:cox11-b	144	11.87	11.75	11.71	11.89	11.42
SPAC19D5.01:pyp2	99	9.33	10.41	10.62	10.06	12.66
SPAC19D5.02c	30	10.34	10.89	9.91	10.29	10.27
SPAC19D5.03:cid1	52	9.94	10.61	10.47	10.68	10.62
SPAC19D5.04:ptr1	451	11.41	10.97	11.23	11.78	11.06
SPAC19D5.05c	22	11.44	10.76	11.18	11.76	10.39
SPAC19D5.06c:din1	49	11.81	12.14	11.08	12.08	10.62
SPAC19D5.07:uga1	66	10.25	10.76	11.28	10.24	9.05
SPAC19D5.09c:Tf2-8	455	10.83	11.68	11.47	10.69	10.2
SPAC19D5.10c	11	7.88	9	7.79	8.05	7.92
SPAC19D5.11c:ctf8	13	9.08	10.11	8.64	9.31	8.42
SPAC19E9.01c:nup40	50	11.76	11.41	11.74	11.16	11.85
SPAC19E9.02:fin1	102	11.83	12.21	11.33	12.17	13.52
SPAC19E9.03:pas1:SPAC57A10.01	58	12.3	13.47	13.38	12.49	11.83
SPAC19G12.01c:SPAPJ698.04c:lid1:apc4:cut20	99	9.5	9.21	9.08	10.92	11.22
SPAC19G12.02c:pms1	109	10.1	10.27	9.62	10.6	9.68
SPAC19G12.03:cda1	44	10.44	10.34	11.13	11.03	10.53
SPAC19G12.04	25	10.5	9.53	10.94	11.03	11.93
SPAC19G12.05	40	13.45	12.67	11.67	12.06	12.24
SPAC19G12.06c:hta2	19	13.88	14.4	14.19	14.02	13.86
SPAC19G12.07c:rsd1	78	11.21	11.05	11.35	10.75	11.19
SPAC19G12.08:scs7	47	13.47	13.68	13.78	13.95	13.38
SPAC19G12.09	40	11.59	12.03	12.35	12.98	12.5
SPAC19G12.10c:pcy1:cpy1	219	14.61	14.21	14.54	14.71	14.64
SPAC19G12.11:coq9	35	9.84	11.87	9.84	9.73	8.39
SPAC19G12.12:dlp1	39	10.85	10.19	9.92	10.79	10.26
SPAC19G12.13c:poz1	33	9.6	9.73	9.11	9.6	8.64
SPAC19G12.14:its3	103	11.66	12.2	11.77	12.86	12.48
SPAC19G12.15c:tpp1	116	12.48	12.5	12.04	13.49	13.88
SPAC19G12.16c:adg2	116	13.43	13.5	13.43	14.65	13.86
SPAC19G12.17:new10	8	10.7	10.94	10.04	11.02	11.09
SPAC1A6.01c:SPAC23C4.20c	60	10.07	10.22	9.42	10.23	8.82
SPAC1A6.02:SPAC23C4.21	49	10.66	9.98	9.4	9.89	8.77
SPAC1A6.03c	87	12.65	12.82	11.88	12.94	11.48
SPAC1A6.04c:plb1	86	14.19	14.02	14.32	14.57	13.81
SPAC1A6.05c	66	11.22	9.72	10.22	10.46	9.88
SPAC1A6.06c:meu31	25	8.12	8.97	9.45	13.98	14.56
SPAC1A6.07	87	11.66	12.07	11.81	11.77	11.99
SPAC1A6.08c:mug125	40	8.93	9.18	8.77	11.4	12.4
SPAC1A6.09c:lag1	52	12.73	11.52	11.92	12.57	12.94
SPAC1A6.10:SPAC30D11.15c	67	11.81	11.43	10.26	10.6	10.27
SPAC1A6.11	14	7.09	7.85	7.27	7.07	7.36
SPAC1B1.01:deb1	66	12.37	12.97	12.46	12.19	12.42
SPAC1B1.02c	72	10.76	11.28	10.43	11.24	9.6
SPAC1B1.03c:kap95	122	12.51	11.98	11.52	12.33	11.89
SPAC1B1.04c	84	11.15	11.57	10.84	11.41	11.01
SPAC1B2.02c:ugo1	58	10.85	11.38	10.64	10.56	10.52
SPAC1B2.03c	46	13.56	13.19	12.77	13.68	14.36
SPAC1B2.04:cox6	16	12.1	13.24	11.26	11.82	11.99
SPAC1B2.05:SPAC3F10.01:nda4:mcm5	101	11.46	11.57	11.15	11.41	8.86
SPAC1B3.01c	28	12.86	12.77	12.3	12.9	12.84
SPAC1B3.02c	10	10.98	10.97	10.58	9.72	9.1
SPAC1B3.03c:cyp5:wis2	49	13.39	11.65	10.06	13.28	12.64
SPAC1B3.04c	90	9.48	9.2	9.71	9.19	8.34
SPAC1B3.05:not3	86	11.86	11.76	11.06	11.15	9.8
SPAC1B3.06c	38	11.02	12.74	10.98	10.78	8.87
SPAC1B3.07c:vps28	34	10.47	10.87	10.54	11.27	11.05
SPAC1B3.08	57	11.6	11.48	10.81	11.7	11.07
SPAC1B3.09c	72	11.86	11.63	10.87	11.43	10.68
SPAC1B3.10c	90	10.47	9.6	9.91	10.81	10.17
SPAC1B3.11c:ypt4	31	8.97	8.61	9.07	10.12	8.94
SPAC1B3.12c:rpb10	6	13.23	13.47	12.06	12.41	11.81
SPAC1B3.13	110	11.9	10.89	10.94	10.78	9.88
SPAC1B3.14:vma3	18	14.14	13.96	13.95	14.24	13.75
SPAC1B3.15c	87	10.33	10.78	10.87	11.12	10.37
SPAC1B3.16c:vht1	80	12.97	13.59	11.31	10.37	9.55
SPAC1B3.17:clr2	76	9.97	9.85	8.92	9.79	8.45
SPAC1B3.18c:mrps18	29	9.73	9.91	9.05	9.46	8.32
SPAC1B3.20	8	9.1	9.95	9.17	9.28	9.54
SPAC1B3.21:tam3	9	9.78	11.34	8.87	9.86	9.52
SPAC1B9.02c:sck1	93	11.22	11.7	11.16	11.25	10.49
SPAC1B9.03c:SPAC6B12.01	52	10.83	10.66	9.95	9.64	9.08
SPAC1D4.01:SPAC1F3.11	38	8.9	8.41	9.08	9.2	8.68
SPAC1D4.02c	44	11.35	12.27	10.81	11.69	10.56
SPAC1D4.03c:aut12	71	9.62	10.21	9.34	10.52	9.55
SPAC1D4.04:cct2	71	13.07	12.02	11.99	12.94	12.81
SPAC1D4.05c	52	11.01	10.96	10.39	10.48	9.13
SPAC1D4.06c:csk1	40	10.57	11.37	10.55	11.58	10.8
SPAC1D4.07c	17	7.5	7.73	7.48	7.39	7.35
SPAC1D4.08:pis1	32	12.28	12.54	11.75	10.9	10.47
SPAC1D4.09c:rtf2	32	10.17	10.21	9.89	10.06	8.64
SPAC1D4.10:trz1	110	10.96	10.06	9.65	11.25	10.8
SPAC1D4.11c:lkh1	96	11.37	12.34	11.69	11.5	12.11
SPAC1D4.12:rad15:rhp3	109	10.91	10.04	10.57	11.16	10.89
SPAC1D4.13:ste1:byr1:ste3	47	11.33	11.78	11.82	11.87	12.41
SPAC1D4.14:tho2:SPAC22F3.14c	227	10.73	10.21	10.03	9.67	8.39
SPAC1F12.02c	23	13.36	12.98	11.7	11.5	11.91
SPAC1F12.04c	27	11.34	10.12	10.65	10.5	9.52
SPAC1F12.05	53	11.18	11.09	11.85	11.5	10.89
SPAC1F12.06c	33	9.25	9.57	8.72	9.31	7.82
SPAC1F12.07	55	13.66	12.78	12.38	11.9	10.3
SPAC1F12.08	41	9.46	9.62	9.47	9.39	7.99
SPAC1F12.09:gpi17	76	10.52	9.73	9.68	10.89	9.06
SPAC1F12.10c	17	9.88	10.94	10.39	10.48	10.15
SPAC1F3.01:SPAC3H8.11:rrp6	106	11.14	9.6	10.05	10.46	9.78
SPAC1F3.02c:mkh1	158	10.54	10.39	10.89	11.69	10.59
SPAC1F3.03	134	10.54	10.14	10.79	11.84	11.61
SPAC1F3.04c:tsr3	38	10.72	11.81	10.47	10.38	10.4
SPAC1F3.05	70	12	12.37	11.67	10.78	10.11
SPAC1F3.06c:spo15	277	11.5	10.27	10.32	11.16	11.01
SPAC1F3.07c:rsc58	55	11.49	11.56	10.8	11.65	11.2
SPAC1F3.08c	13	7.17	7.96	7.31	7.57	8.82
SPAC1F3.09:mug161	74	11.56	11.49	11.51	12.46	12.85
SPAC1F3.10c:oct1	106	10.01	9.58	9.54	10.59	8.94
SPAC1F5.02	68	13.73	13.4	13.07	13.86	13.94
SPAC1F5.03c	53	11.92	12.32	11.74	11.5	10.67
SPAC1F5.04c:cdc12	258	10.81	10.77	10.46	10.86	10.88
SPAC1F5.05c	21	11.56	12.16	10.26	10.44	8.24
SPAC1F5.06:lsh1	119	12.5	12.34	11.38	12.6	12.22
SPAC1F5.07c:hem14	69	11.83	12.44	10.56	12.3	11.7
SPAC1F5.08c:ehs1:yam8	68	11.01	11.19	11.95	11.38	10.13
SPAC1F5.09c:pak2:shk2	81	8.43	9.35	12.82	10.64	11.52
SPAC1F5.10	53	10.91	9.48	10.61	9.92	10.03
SPAC1F5.11c:tra2	503	10.71	10.34	10.42	11.14	10.91
SPAC1F7.01c:SPAC694.07c:spt6	188	11.95	11.05	11.07	11.26	10.38
SPAC1F7.02c:has1	79	12.38	11.8	10.77	11.12	9.18
SPAC1F7.03:pkd2	99	11.95	12.68	12.35	12.88	11.21
SPAC1F7.04:rho1	27	13.86	14.04	13.48	13.89	13.87
SPAC1F7.05:cdc22	115	13.41	12.96	12.72	12.45	11.06
SPAC1F7.06	35	7.68	8.12	11.38	8.38	9.3
SPAC1F7.07c:fip1	56	13.81	14.37	12.62	11.89	11.1
SPAC1F7.08:fio1	89	13.61	13.67	11.26	11.38	11.45
SPAC1F7.09c	46	11.25	12.03	12.62	12.21	11.06
SPAC1F7.10	32	8.79	10.09	9.11	8.47	8.61
SPAC1F7.11c	107	11.34	11.14	11.09	11.36	9.85
SPAC1F7.12:yak3:yakC:SPAC21E11.01	46	11.34	12.15	12.77	11.5	11.62
SPAC1F7.13c:rpl2-1:rpk5a:rpl18:SPAC21E11.02c:rpl8-1:rpl801	38	15.01	14.55	13.57	13.64	12.73
SPAC1F7.14c:tam6	10	9.58	9.94	9.56	10.31	9.11
SPAC1F8.01:ght3	77	9.8	9.66	10.73	13.96	12.2
SPAC1F8.02c	30	7.48	9.68	7.58	7.73	7.73
SPAC1F8.03c:str3	86	12.48	11.58	8.7	9.09	8.09
SPAC1F8.04c	66	8.28	8.86	11.05	9.79	9.85
SPAC1F8.05:isp3	25	8.53	8.9	12.73	14.68	14.79
SPAC1F8.06:sma5:fta5	53	10.54	10.85	9.18	9.45	8.2
SPAC1F8.07c	79	15.07	14.62	14.17	14.52	13.57
SPAC1F8.08	16	8.35	8.26	8.32	8.57	9.18
SPAC20G4.01:caf16:SPAC22F8.13	36	10.6	10.22	9.47	10.93	9.99
SPAC20G4.02c:fus1	190	8.85	9.63	10.48	9.85	9.69
SPAC20G4.03c:hri1	97	10.03	9.86	10.3	11.28	11.7
SPAC20G4.04c:hus1	35	9.97	9.74	8.2	10.09	7.64
SPAC20G4.05c	79	9.5	10.6	10.2	11.31	10.11
SPAC20G4.06c:adf1:cof1	17	12.26	13.77	11.97	11.8	11.33
SPAC20G4.07c:sts1:erg4	63	12.41	12.59	11.5	11.87	9.44
SPAC20G4.08:SPAC4F10.01	148	11.2	11.41	10.89	11.79	11.56
SPAC20G8.01:cdc17	105	11.18	10.09	10.31	11.65	10.97
SPAC20G8.02	104	10.2	10.9	10.52	11.19	11.02
SPAC20G8.03:itr2	77	13.58	13.84	13.83	13.7	12.64
SPAC20G8.04c	88	12.61	12.78	11.84	12.81	12.04
SPAC20G8.05c:cdc15	127	11.22	10.89	10.48	9.42	11.23
SPAC20G8.06:not1	296	11.57	11.23	11.31	11.65	11.06
SPAC20G8.07c:erg2	30	11.55	11.34	10.91	10.35	10.61
SPAC20G8.08c:fft1	125	10.61	9.29	9.55	10.56	7.97
SPAC20G8.09c	140	12.57	11.07	11.32	11.18	10.47
SPAC20G8.10c:atg6	64	8.93	8.69	8.83	10.19	9.75
SPAC20H4.01:utp5	91	11.5	10.36	10.19	10.75	10.75
SPAC20H4.02:dsc3	35	9.92	9.44	9.53	9.66	11.63
SPAC20H4.03c:tfs1	36	10.87	10.88	9.92	9.92	9.71
SPAC20H4.04:fml2:mfh2	109	10.33	10.33	9.58	10.86	10.17
SPAC20H4.05c	26	10.51	9.56	9.42	9.63	8.2
SPAC20H4.06c	74	9.91	9.9	9.02	10.22	9.99
SPAC20H4.07:rhp57	48	11.09	10.79	10.47	11.4	11.62
SPAC20H4.08	36	10.88	9.66	9.46	10.12	7.83
SPAC20H4.09	78	9.84	9.66	9.32	10.4	10.97
SPAC20H4.10:ufd2	138	11.07	11.13	10.77	12.04	12.2
SPAC20H4.11c:rho5	25	9.09	10.09	11.45	13.2	14.06
SPAC212.01c	107	10.2	10.35	10.23	11.24	13.24
SPAC212.02	17	8.17	8.49	9	8.12	9.06
SPAC212.03	25	7.39	8.03	7.64	7.38	7.69
SPAC212.04c	80	9.49	9.09	9.12	10.45	12.56
SPAC212.05c	9	7.77	8.44	8.71	8.68	9.82
SPAC212.06c	22	10.58	8.96	10.45	9.25	10.35
SPAC212.07c	39	7.35	7.5	7.75	7.55	7.59
SPAC212.08c	75	8.74	8.55	9.41	8.6	9.41
SPAC212.09c	77	11.09	10.27	10.98	9.94	10.59
SPAC212.10	28	11.18	10.64	10.85	9.79	10.37
SPAC212.11:tlh1	313	10.36	9.34	9.63	8.7	9.62
SPAC212.12:SPNG7	26	9.44	9.26	10.52	9.31	10.46
SPAC21E11.03c:mts2:pcr1	23	12.18	12.81	12.79	13.19	12.91
SPAC21E11.04:ppr1	27	10.88	13.16	10.54	10.56	9.81
SPAC21E11.05c:cyp8	69	10.51	9.94	10.22	11.49	10.05
SPAC21E11.06:tif224	64	12.12	11.62	11.05	11.49	11.68
SPAC21E11.07:SPAC2C4.01	43	9.66	9.55	9.15	10.1	9.64
SPAC21E11.08:SPAC2C4.02:lcb2	85	12.73	12.39	12.56	13.05	13.3
SPAC222.03c:tim10	10	12.94	12.45	11.42	11.99	11.82
SPAC222.04c:ies6	15	10.36	10.39	9.86	10.36	9.53
SPAC222.05c:mss1	68	9.94	9.49	9.52	10.5	10.23
SPAC222.06:mak16	40	12.03	9.72	10.6	9.71	9.52
SPAC222.07c:hri2	85	10.32	10.63	9.54	11.26	10.06
SPAC222.08c	32	10.9	11.93	10	10.38	10.13
SPAC222.09:seb1	86	12.98	12.87	12.59	12.57	11.66
SPAC222.10c:byr4	92	10.4	10.64	9.95	11.17	10.34
SPAC222.11:hem13	44	13.01	12.71	11.21	11.33	10.45
SPAC222.12c:atp2	73	14.11	14.24	13.36	13.64	13.74
SPAC222.13c	81	10.82	10.85	10.74	11.93	10.88
SPAC222.14c	103	11.13	11.16	10.6	11.57	12.46
SPAC222.15:meu13	24	7.56	7.64	7.61	10.37	8.03
SPAC222.16c:SPAC821.02c:csn3	40	9.35	10.38	8.67	9.94	10.54
SPAC222.17	9	8.82	9.32	8.91	8.88	8.58
SPAC222.18	12	9.54	8.92	9.2	9.32	9.09
SPAC222.19:tam1	14	9.87	11.74	9.54	9.62	10.36
SPAC227.01c:SPAPB21F2.04c	49	10.36	11.75	10.39	10.96	9.94
SPAC227.02c	26	9.76	9.34	8.87	9.04	9.02
SPAC227.03c	51	11.36	11.55	11.2	12.14	12.34
SPAC227.04	26	9.67	11.56	9.66	10.27	8.82
SPAC227.05	16	10.43	9.7	9.51	9.97	9.99
SPAC227.06	34	11.11	12.79	12.04	11.88	10.37
SPAC227.07c:pab1	61	11.59	12.67	10.87	11.49	11.27
SPAC227.08c:yth1	19	10.2	10.39	10.18	10.23	8.76
SPAC227.09	58	11.3	9.69	9.78	10.83	9.25
SPAC227.10	12	11.04	11.68	9.98	10.24	9.95
SPAC227.11c	39	10.17	10.61	10.01	10.96	9.73
SPAC227.12	64	10.85	10.19	9.76	9.94	8.18
SPAC227.13c:isu1	26	14.07	14.24	13.77	14.2	13.77
SPAC227.14	32	11.79	12.84	11.55	13.03	12.8
SPAC227.15	125	10.97	11.69	11.26	11.7	12.62
SPAC227.16c:psf3	18	10.67	12.25	10.31	10.58	10.07
SPAC227.17c	16	10.35	10.7	9.81	9.84	8.41
SPAC227.18:lys3:SPAC2F7.01	52	14.3	13.82	13.05	13.5	11.73
SPAC227.19c	9	9.83	9.37	9.39	10.01	9.34
SPAC22A12.01c:pso2:SPAC56F8.17c	78	10.38	10.33	10.11	11.45	12.83
SPAC22A12.02c:mug103	16	7.47	8.32	7.32	10.48	12.46
SPAC22A12.03c:csn4	52	8.94	9.28	8.22	9.02	8.91
SPAC22A12.04c:rps15a-1:rps22-1:rps2201	19	14.48	13.52	12.57	12.44	12.48
SPAC22A12.05:rpc11	15	10.89	10.11	9.34	9.97	8.77
SPAC22A12.06c	59	11.46	12.12	12.7	11.27	10.95
SPAC22A12.07c:ogm1	124	11.98	10.78	11.52	12.05	11.33
SPAC22A12.08c	75	11.63	11.3	11.33	12.2	11.77
SPAC22A12.09c:sap114	64	10.29	9.98	9.85	10.29	8.36
SPAC22A12.10	52	11.87	12.19	11.37	12.27	10.71
SPAC22A12.11:dak1	82	12.48	11.96	12.96	13.55	12.06
SPAC22A12.12c	34	11.11	12.39	10.37	11.2	10.44
SPAC22A12.13:mug84	17	11.07	10.99	10.55	12.68	12.17
SPAC22A12.14c	46	9.99	8.6	8.57	8.69	10.6
SPAC22A12.15c:bip1	93	14.02	12.96	12.72	14.35	14.09
SPAC22A12.16	68	12.88	11.98	11.86	11.3	11.82
SPAC22A12.17c	36	9.08	9.62	10.56	12.11	12.71
SPAC22E12.01:SPAC890.09	49	11.18	11.4	11	11.05	9.31
SPAC22E12.02	26	11.36	10.81	10.77	11.68	9.25
SPAC22E12.03c	25	11.83	11.87	11.54	12.49	11.79
SPAC22E12.04:ccs1	39	11.75	11.84	10.46	9.61	8.11
SPAC22E12.05c:rer1	23	12.36	12.14	11.92	13.08	12.03
SPAC22E12.06c:gmh3	44	11.41	11.8	11.79	12.46	10.98
SPAC22E12.07:rna1	54	12.07	11.77	10.71	11.32	10.74
SPAC22E12.08:rrn10	12	10.61	12.39	10.76	11.41	10.43
SPAC22E12.09c:krp1	99	11.89	12.07	11.68	11.94	12.26
SPAC22E12.10c:cox15:etp1	86	12.42	12.13	11.42	11.61	10.29
SPAC22E12.11c:set3	123	11.64	12.26	11.69	12.11	11.73
SPAC22E12.13c:rpl24-3:rpl2403	25	12.41	11.48	10.85	10.33	10.07
SPAC22E12.14c:sck2	91	11.65	11.97	11.68	11.44	10.83
SPAC22E12.16c:pik1	114	11.24	10.36	10.73	11.74	12.42
SPAC22E12.17c:glo3	66	12.76	13.13	12.34	13.1	13.27
SPAC22E12.18	45	11.14	10.68	10.41	10.17	8.74
SPAC22E12.19:snt1:SPAC2E12.01	94	10.67	10.27	10.01	10.97	9.52
SPAC22F3.02:atf31	28	8.16	8.39	8.11	10.32	12.99
SPAC22F3.03c:mug34:rdh54:tid1	95	8.79	8.93	9.11	10.74	9.76
SPAC22F3.04:mug62	195	7.59	8	7.77	11.44	12.2
SPAC22F3.05c:alp41	20	10.61	11.01	10.38	10.76	9.87
SPAC22F3.06c:lon1	150	11.82	11.47	10.59	11.68	10.39
SPAC22F3.07c:atp20	14	12.14	11.4	11.02	11.51	11.19
SPAC22F3.08c:rok1	66	10.61	9.83	9.85	10.06	8.97
SPAC22F3.09c:pct1:mcs1:res2	91	9.74	9.75	9.17	11.2	8.38
SPAC22F3.10c:gcs1:apd1	91	11.68	10.66	10.76	10.68	10.48
SPAC22F3.11c:snu23	20	9.15	8.35	9.06	9.66	8.69
SPAC22F3.12c:rgs1	64	9.81	12.62	13.09	11.54	10.12
SPAC22F3.13:tsc1	128	10.82	10.64	10.9	11.65	11.8
SPAC22F3.15	15	9.18	9.85	8.62	8.71	8.83
SPAC22F8.02c:mug50:pvg5	51	11	11.86	11.57	12.57	12.05
SPAC22F8.03c	18	7.71	7.85	8.06	8.35	8.34
SPAC22F8.04	52	11.9	12.68	12.42	12.43	10.4
SPAC22F8.05	124	10.12	10.65	12.1	13.56	13.88
SPAC22F8.06:pam1	31	11.95	10.96	10.88	11.75	10.56
SPAC22F8.07c:rtf1	55	9.61	10.18	9.34	10.39	11.07
SPAC22F8.08:sec24	130	12.64	12.74	12.14	12.66	12.88
SPAC22F8.09:nop53:rrp16	57	10.28	9.44	9.06	8.99	8.27
SPAC22F8.10c:sap145	82	10.37	9.35	9.32	10.11	8.97
SPAC22F8.11:plc1	125	10.49	9.75	9.85	10.84	9.16
SPAC22F8.12c:shf1	23	10.08	10.63	9.48	10.26	10.86
SPAC22G7.01c:SPAPJ696.03c	82	12.94	12.96	12.47	12.56	12.09
SPAC22G7.02:kap111	129	11.05	11.07	10.28	10.78	11.75
SPAC22G7.03	33	9.34	8.26	8.07	9.77	8.09
SPAC22G7.04:ubp13	144	11.5	11.61	10.34	11.54	10.51
SPAC22G7.05	82	11.05	9.58	9.85	9.53	8.63
SPAC22G7.06c:ura1	319	13.81	12.16	12.54	12.44	12.6
SPAC22G7.07c	57	9.19	9.55	8.6	9.46	9.71
SPAC22G7.08:ppk8	71	9.53	10.11	9.92	10.6	11.93
SPAC22G7.09c:nup45	51	11.44	12.34	10.9	11.23	10.22
SPAC22G7.10	45	12.13	12.45	11.22	11.87	12.19
SPAC22G7.11c:SPAC4G8.01c	19	9.75	9.72	10.75	10.8	11.71
SPAC22H10.02	20	9.6	11.15	10.39	10.45	9.96
SPAC22H10.03c:kap114	132	11.07	10.69	11.03	11.6	10.31
SPAC22H10.04	40	11.04	10.35	10.42	12.23	10.57
SPAC22H10.05c	63	11.74	11.1	10.68	11.14	10.49
SPAC22H10.06c	12	7.5	7.52	7.26	7.4	9.06
SPAC22H10.07:ral3:scd2	73	10.13	11.18	10.66	10.42	9.18
SPAC22H10.08	67	10.48	10.56	10.01	10.98	10.45
SPAC22H10.09	87	10.47	10.12	9.72	10.46	9.1
SPAC22H10.10:sto1:alp21	66	8.79	9.69	9.08	9.14	8.39
SPAC22H10.11c	86	11.17	11.4	10.69	10.94	10.67
SPAC22H10.12c:gdi1:sec19	58	12.63	11.4	12.28	13.11	13.89
SPAC22H10.13:zym1	5	8.99	9.22	10.59	12.98	14.5
SPAC22H12.01c:mug35:SPAC23G3.13c	32	9.97	10.63	9.07	11.25	11.35
SPAC22H12.02:taf14:tfg3	30	11.77	10.94	11.03	11.67	9.97
SPAC22H12.03	35	9.74	9.87	9.88	11.1	10.46
SPAC22H12.04c:rps102:rps3a-2:rps1-2	35	14.27	13.33	12.49	12.97	12.72
SPAC22H12.05c	102	9.83	10.1	10.01	11.21	10.73
SPAC23A1.02c	60	11.63	10.76	10.88	11.74	10.3
SPAC23A1.03:apt1	23	11.67	10.08	10.13	9.43	10.02
SPAC23A1.04c:mnl1	107	10.83	10.67	10.37	11.78	10.29
SPAC23A1.05	11	11.56	12.85	10.78	11.08	11.55
SPAC23A1.06c:cmk2	68	10.78	11.78	10.89	11.59	10.51
SPAC23A1.07	35	9.46	8.9	9.23	9.75	8.95
SPAC23A1.08c:rpl34-1:rpl3401:rpl34	15	14.38	13.93	13.24	11.95	11.66
SPAC23A1.09	17	10.67	10.75	9.1	10.07	9.67
SPAC23A1.10:tef102	86	15.24	14.7	14.63	15.1	14.92
SPAC23A1.11:rpl1602:rpl16-2	26	13.75	13.56	12.27	11.68	12.11
SPAC23A1.12c:frs1	81	12.98	11.98	11.81	12.45	12.56
SPAC23A1.14c	55	10.43	11.69	10.73	13.09	13.73
SPAC23A1.15c:sec20	32	10.07	9.34	9.75	10.63	9.78
SPAC23A1.16c	26	9.57	10.14	9.92	10.39	9.24
SPAC23A1.17	234	11.74	12.33	11.9	11.4	10.5
SPAC23A1.18c:mrp51	41	11.62	12.04	11.45	12.06	11.26
SPAC23A1.19c:SPAC26H5.01c	148	9.95	10.13	9.5	9.69	8.35
SPAC23A1.20:new11	26	10.41	11.04	9.73	10.22	11.04
SPAC23C11.01	56	10.14	12.09	10.27	10.52	9.33
SPAC23C11.02c:rps23	19	13.4	12.81	11.41	10.86	10.51
SPAC23C11.03	82	11.7	10.31	10.81	10.56	10.31
SPAC23C11.04c:pnk1	55	9.46	10.21	9.65	10.44	11.36
SPAC23C11.05	40	14.36	14.23	13.54	13.86	14.01
SPAC23C11.06c	76	10.21	9.91	11.58	11.73	12.33
SPAC23C11.07	15	7.89	8.43	8.25	7.92	8.96
SPAC23C11.08:php3	10	10.98	11.68	11.17	11.37	10.48
SPAC23C11.09:ars1:ala1	134	13.39	12.54	12.22	12.28	10.48
SPAC23C11.10	32	9	8.81	8.32	9.59	8.67
SPAC23C11.11:orb5:cka1	42	13.11	11.98	12.12	13	13.65
SPAC23C11.12:hcn1	11	9.45	10.92	8.6	10.67	11.54
SPAC23C11.13c:hpt1	26	13.34	13.36	12.44	10.37	10.08
SPAC23C11.14:zhf1	54	12.3	12.75	11.83	11.18	12.77
SPAC23C11.15:pst2	147	10.58	10.49	10.34	11.71	10.67
SPAC23C11.16:plo1	95	10.59	9.85	10.14	10.32	11.95
SPAC23C11.17:mdm28	67	11.72	11.64	11.28	11.32	11.17
SPAC23C4.02:crn1	77	12.17	12.49	11.26	11.31	10.5
SPAC23C4.03:hrk1	68	11.68	10.8	10.87	10.86	10.27
SPAC23C4.04c	17	8.48	9.22	8.49	8.35	8.15
SPAC23C4.05c	57	11.7	10.29	11.7	11.82	11.67
SPAC23C4.06c	44	10.97	10.21	8.55	9.69	10.03
SPAC23C4.07:tht2:mug22	28	8.11	8.37	8.02	11.18	10.59
SPAC23C4.08:rho3	27	12.24	13.02	12.24	13	12.91
SPAC23C4.09c	12	11.98	11.37	11.37	11.52	10.75
SPAC23C4.10:sec2	74	10.62	11.25	10.81	10.8	8.93
SPAC23C4.11:atp18	4	9.26	8.41	7.93	8.7	8.82
SPAC23C4.12:hhp2	52	10.97	11.75	11.31	12.15	12.99
SPAC23C4.13:bet1	13	11.29	11.84	11.37	11.61	13.73
SPAC23C4.14:alg1	58	10.61	10.67	9.86	11.35	11.8
SPAC23C4.15:rpb5	27	12.35	11.19	11.42	11.1	10.58
SPAC23C4.16c:atg15	59	11.09	11.77	10.84	12.56	12.77
SPAC23C4.17	89	11.54	10.92	9.97	10.62	10.44
SPAC23C4.18c:rad4	87	10.01	10	9.58	10.81	8.43
SPAC23C4.19:spt5	140	11.8	10.92	11.43	11.01	10.28
SPAC23D3.01:pdp3	55	10.72	11.52	10.11	10.54	8.82
SPAC23D3.02:rfc2	44	11.41	11.41	10.19	11.21	10.87
SPAC23D3.03c	64	10.96	11.47	10.61	11.14	10.86
SPAC23D3.04c:gpd2	53	12.83	13.45	11.74	11.96	11.97
SPAC23D3.05c	49	9.46	9.36	9.76	10.71	9.2
SPAC23D3.06c:nup146	183	11.64	11.19	10.7	11.36	10.08
SPAC23D3.07:pup1	35	11.52	11.57	10.94	11.28	11.11
SPAC23D3.08:usp108	45	11.45	11.41	10.17	10.93	9.23
SPAC23D3.09:arp4:arp42	61	11.31	10.51	10.59	11.06	9.26
SPAC23D3.10c:eng2	100	10.64	11.4	10.39	13.16	14
SPAC23D3.11:ayr1	39	10.64	10.54	11.14	10.48	11.46
SPAC23D3.12	78	13.42	12.89	13.23	12.77	12.69
SPAC23D3.13c	224	10.74	10.63	10.56	11.72	11.14
SPAC23D3.14c:aah2	79	9.34	9.4	9.11	13.1	13.45
SPAC23D3.17	7	8.47	9.54	8.94	8.82	9.09
SPAC23E2.01:gaf2:fep1	80	12.32	11.85	12	11.83	11.22
SPAC23E2.02:lsd2:saf140:swm2	177	10.74	10.24	10.05	11.53	9.26
SPAC23E2.03c:ste7	79	9.8	12.9	13.8	10.85	10.93
SPAC23G3.01:SPAC521.06:rpb2	169	12.22	11.77	11.91	12.35	11.8
SPAC23G3.02c:sib1	686	10.01	10.47	10.27	10.78	11.3
SPAC23G3.03:sib2	60	11.57	12.35	11.5	12.32	12.28
SPAC23G3.04:ies4	26	10.56	10.92	9.58	10.72	8.43
SPAC23G3.05c	46	10.15	11.8	9.49	9.94	9.23
SPAC23G3.06	68	12.99	12.33	11.56	11.66	11.54
SPAC23G3.07c:snf30	37	10.13	10.72	10.1	10.34	9.27
SPAC23G3.08c:ubp7	122	11.37	11.32	11.08	11.66	10.66
SPAC23G3.09:taf4	51	10.87	10.45	10.77	10.71	10.01
SPAC23G3.10c:ssr3	60	10.57	10.58	9.5	10.43	9.54
SPAC23G3.11:rpn6	57	11	11.52	10.36	11.37	11.08
SPAC23G3.12c	136	12.34	10.94	11.04	10.79	10.24
SPAC23H3.02c:ini1	13	10.55	11.1	11.06	10.36	10.64
SPAC23H3.03c:npr2	54	9.65	8.96	8.51	9.83	8.99
SPAC23H3.04	45	7.88	8.99	8.83	9.12	8.85
SPAC23H3.05c:swd1	55	11.33	11.9	10.59	11.92	12.32
SPAC23H3.06:apl6	105	11.62	11.04	10.94	12.02	10.9
SPAC23H3.07c:mrp2	11	9.71	10.1	8.77	9.82	10.69
SPAC23H3.08c:bub3	44	9.52	9.05	8.86	9.77	8.28
SPAC23H3.09c:gly1	54	13.71	13.07	12.62	11.74	10.96
SPAC23H3.10:ssr2	68	10.41	10.14	9.45	10.17	8.67
SPAC23H3.11c	88	10.08	9.52	9.64	10.63	11.52
SPAC23H3.12c	30	9.21	10.46	8.78	9.46	8.86
SPAC23H3.13c:gpa2:git8	48	11.75	11.18	11.35	12.28	11.86
SPAC23H3.14	63	10.95	11.71	9.96	10.96	9.54
SPAC23H3.15c:SPAC25H1.01c	44	9.95	10.8	11.32	10.96	12.03
SPAC23H4.01c	131	11.62	11.58	11.85	11.96	11.85
SPAC23H4.02:ppk9	70	11.7	12.62	11.34	11.07	10.5
SPAC23H4.03c:erv25	29	11.03	11.11	10.4	11.31	10.89
SPAC23H4.04	57	11.03	10.06	10.43	10.34	8.23
SPAC23H4.05c	13	7.82	7.89	8.65	8.07	8.42
SPAC23H4.06:gln1	51	13.9	13.58	13.86	11.77	11.35
SPAC23H4.07c:srp102	29	11.24	10.18	9.85	10.99	11.8
SPAC23H4.08	36	9.8	9.31	9.38	9.92	9.71
SPAC23H4.09:cdb4	53	13.16	12.14	11.23	12.2	11.73
SPAC23H4.10c:thi4	74	11.67	12.91	11.81	12.73	11.56
SPAC23H4.11c:cnl2	23	10.33	10.31	9.03	9.72	9.28
SPAC23H4.12:alp13	46	11.65	12.6	10.33	11.3	8.95
SPAC23H4.13c	24	9.8	10.15	9.11	9.99	9.54
SPAC23H4.14:vps39:vam6	121	10.35	10.23	9.69	10.9	9.47
SPAC23H4.15	109	11.76	9.62	10.26	10.25	10.18
SPAC23H4.16c	42	10.27	11.07	9.94	10.6	8.89
SPAC23H4.17c:srb10	47	10.42	10.62	9.62	10.47	9.16
SPAC23H4.18c:pip1:rbx1	13	9.46	9.21	9.64	9.73	9.75
SPAC23H4.21	17	8.85	9.41	8.74	9.2	9.03
SPAC24B11.05	32	11.44	12.95	12	12.84	14.03
SPAC24B11.06c:sty1	47	12.75	12.6	12.09	12.75	11.78
SPAC24B11.07c	80	11	11.38	10.35	11.15	9.73
SPAC24B11.08c	55	12.18	13.06	11.68	12.95	11.23
SPAC24B11.09	16	12.95	13.07	12.78	13.17	13.8
SPAC24B11.10c:chr3:cfh1	129	11.39	11.28	10.59	11.09	10.49
SPAC24B11.11c:sid2	85	11.01	11.39	10.4	11.05	10.35
SPAC24B11.12c	197	11.84	11.64	12.06	13.2	11.8
SPAC24B11.13:SPAC806.01:hem3	47	13.17	13.84	12.94	12.35	11.26
SPAC24B11.14:SPAC806.10	21	8.88	8.42	7.65	8.33	8.3
SPAC24C9.02c	29	11.52	10.98	10.24	9.99	9.37
SPAC24C9.03:mvd1	55	13.08	13.09	12.18	12.15	11.22
SPAC24C9.04	16	10.72	11.75	9.36	10.33	9.11
SPAC24C9.05c:mug70	103	11.64	12.05	10.82	12.11	13.13
SPAC24C9.06c	107	13.76	13.42	13.66	14.34	14.02
SPAC24C9.07c:bgs2	266	9.96	9.68	9.96	13.04	13.74
SPAC24C9.08	83	12.38	12.79	12.88	11.63	11.9
SPAC24C9.09	66	9.7	9.84	9.18	9.61	8.27
SPAC24C9.10c:mrp4	37	10.8	10.16	10.14	10.4	9.08
SPAC24C9.11	104	10.92	9.53	10.06	10.58	9.3
SPAC24C9.12c	67	14.15	14.4	13.56	14.17	13.44
SPAC24C9.13c:mrp10	10	11.27	12.57	10.9	11.14	9.12
SPAC24C9.14:otu1	46	11.68	12.35	11.67	13.37	13.38
SPAC24C9.15c:spn5	62	7.87	8.68	8.05	12.62	13.56
SPAC24C9.16c:cox8	4	10.12	11.51	10.11	9.4	10.83
SPAC24H6.01c	77	9.75	10.31	9.66	11.34	11.36
SPAC24H6.02c	18	11.38	9.24	10.06	10.97	8.97
SPAC24H6.03:cul3:pcu3	103	10.62	9.24	9.58	10.82	9.56
SPAC24H6.04:hxk1	66	13.13	13.23	13.16	13.46	14.12
SPAC24H6.05:sal2:cdc25	83	11.5	12.2	11.66	12.86	12.67
SPAC24H6.06:mug175:sld3	89	10.06	9.96	9.37	11.01	11.59
SPAC24H6.07:rps9a:rps9-1:rps901	26	14.01	13.82	12.91	12.12	11.73
SPAC24H6.08	30	9.75	10.15	9.39	11.67	11.12
SPAC24H6.09:gef1	105	11.65	11.41	11.21	12.23	11.56
SPAC24H6.10c	51	12.69	10.72	10.72	9.57	9.21
SPAC24H6.11c	136	10.97	10.96	12.04	11.4	11.63
SPAC24H6.12c:uba3	62	10.69	10.98	9.46	10.58	10.35
SPAC24H6.13	120	11.91	11.64	11.76	13.11	13.73
SPAC25A8.01c:fft3	129	12.14	11.2	11.51	11.98	11.15
SPAC25A8.02	53	10.54	10.75	10.8	12.43	11.27
SPAC25A8.03c:SPAC3C7.15c	66	10.23	9.56	9.19	10.06	8.35
SPAC25B8.01:dap1:SPAC26H5.15	23	10.52	10.39	9.71	10.01	11.34
SPAC25B8.02:sds3	36	9.73	9.99	9.29	10.04	9.74
SPAC25B8.03:psd2	72	10.96	12.02	11.73	11.68	12.09
SPAC25B8.04c	52	11.37	11.64	10.66	11.1	8.21
SPAC25B8.05	61	10.74	10.16	9.98	9.95	8.49
SPAC25B8.06c	61	10.42	10.75	9.68	10.28	8.72
SPAC25B8.07c	14	9.58	10.26	8.96	8.75	7.91
SPAC25B8.08	81	10.28	10.06	10.14	11.39	9.75
SPAC25B8.09	35	9.95	11.53	9.82	10.21	8.97
SPAC25B8.10	33	11.49	12.74	11.06	11.41	9.54
SPAC25B8.11	90	11.57	11.86	12.06	11.88	10.76
SPAC25B8.12c	42	14.19	14.01	13.1	13.36	12.74
SPAC25B8.13c:isp7	56	11.32	13.58	14.09	10.86	9.66
SPAC25B8.14:mal2	42	10.74	11.13	10.86	11.35	9.88
SPAC25B8.15c	31	10.08	8.82	8.75	9.32	8.47
SPAC25B8.16	95	10.07	9.53	9.53	10.3	8.49
SPAC25B8.17	41	11.25	12.45	10.35	11.12	11.21
SPAC25B8.18	16	9.66	11.36	9.32	10.07	9.26
SPAC25B8.19c:SPAC683.01c	73	11.81	12.41	12.2	12.57	11.95
SPAC25G10.01:SPAC2C4.18	42	10.75	12.24	10.91	11.04	9.29
SPAC25G10.02:cce1:ydc2	37	8.4	9.1	7.78	9.07	8.15
SPAC25G10.03:zip1	45	12.48	13.23	12.44	13.12	12.5
SPAC25G10.04c:rec10:rec20	110	8.82	8.94	9.02	11.74	8.06
SPAC25G10.05c:his1	43	13.7	13.88	12.35	12.88	11.11
SPAC25G10.06:rps28-1:rps2801	8	12.69	13.55	11.35	10.73	10.4
SPAC25G10.07c:cut7	151	9.92	10.85	9.92	10.81	11.21
SPAC25G10.08	101	13.66	13.02	12.22	12.88	12.43
SPAC25G10.09c:pan1:SPAC27F1.01c	284	12.67	12.79	13.02	12.73	12.5
SPAC25H1.02:jmj1	65	9.99	9.94	9.23	9.77	9.98
SPAC25H1.03:mug66	23	11	9.3	10.75	12.86	13.31
SPAC25H1.04:mug105	32	11.37	9	10.42	12.44	13.05
SPAC25H1.05:meu29	31	10.2	11.17	9.82	12.18	12.59
SPAC25H1.06:pcf3	57	11.74	11.21	10.48	11.9	11.49
SPAC25H1.07:emc1	120	12.13	11.9	10.86	11.99	11.7
SPAC25H1.08c	55	12.55	12.51	11.53	11.49	12.35
SPAC25H1.09:mde5	72	8.33	8.12	8.68	12.27	14.18
SPAC25H1.10c:atp19	6	13.52	12.23	13.36	13.81	13.17
SPAC26A3.01:sxa1:SPAC2E1P5.06	75	13.15	13.61	12.86	13.45	12.43
SPAC26A3.02:myh:myh1	61	10.55	11.08	9.9	10.04	9.66
SPAC26A3.03c:rmi1	32	10.14	9.61	8.79	11.03	10.78
SPAC26A3.04:rpl20-2:rpl20:rpl2002	27	13.92	13.75	12.76	12.63	12.52
SPAC26A3.05:chc1	233	13.18	12.79	12.67	12.58	11.9
SPAC26A3.06	34	11.35	10.39	10.78	10.02	9.73
SPAC26A3.07c:rpl1101:rpl11-1:rpl11	27	14.19	13.63	12.6	12.54	12.32
SPAC26A3.08:smb1:smb	20	12.05	11.93	11.58	10.97	10.71
SPAC26A3.09c:rga2	179	10.47	10.64	10.2	10.41	9.76
SPAC26A3.10:cnt6	124	11.07	10.55	10.54	10.42	9.07
SPAC26A3.11	43	11.96	12.33	11.73	10.96	10.55
SPAC26A3.12c:rat1:dhp1	135	11.76	11.2	11.32	11.07	10.3
SPAC26A3.13c:Tf2-4	444	10.85	11.73	11.54	10.73	10.27
SPAC26A3.14c	8	11.85	13.55	12.14	11.71	12.78
SPAC26A3.15c:nsp1	79	12.49	12.35	11.82	12.06	12.31
SPAC26A3.16:dph1	50	12.46	13.43	12.55	12.67	12.23
SPAC26A3.17c:SPAC8E11.11	48	10.22	9.76	9.05	8.59	8.18
SPAC26F1.01:SPAPJ691.01c:sec74	130	10.53	10.8	10.77	11.41	12.27
SPAC26F1.02:pnn1	26	9.82	11.14	9.29	10.08	8.09
SPAC26F1.03:pda1	57	12.54	12.33	12.1	12.18	12.29
SPAC26F1.04c:etr1	50	11.22	12.69	10.88	12.41	12.61
SPAC26F1.05:mug106	16	9.52	10.66	8.52	9.01	10.92
SPAC26F1.06:gpm1	29	14.61	13.99	13.56	13.71	13.3
SPAC26F1.07	45	12.66	12.93	11.55	12.85	11.65
SPAC26F1.08c	134	9.8	9.12	9.4	10.01	9.13
SPAC26F1.09:gyp51	144	10.48	10.39	9.72	11.55	10.61
SPAC26F1.10c:pyp1	77	10.94	11.94	11.77	11.38	11.08
SPAC26F1.11	13	7.46	8.39	8.24	7.85	8.76
SPAC26F1.12c	47	11.53	9.89	10.1	9.75	9.4
SPAC26F1.13c:lrs1	155	13.62	12.87	12.11	12.54	11.99
SPAC26F1.14c:aif1:SPAC29A4.01c	81	10.47	10.48	11.54	13.02	13.56
SPAC26H5.02c	64	10.11	10.01	9.94	11.16	8.6
SPAC26H5.03:pcf2:cac2	68	11.13	10.84	10.27	11.7	11.33
SPAC26H5.04	112	10.43	10.02	10.29	11.71	10.95
SPAC26H5.05	162	12.02	11.87	11.63	11.95	12.25
SPAC26H5.06:pot1	74	10.19	9.89	9.68	10.3	9.57
SPAC26H5.07c	67	13.32	13.53	13.08	13.16	12.53
SPAC26H5.08c:bgl2	45	12.62	13.88	12.16	11.81	9.97
SPAC26H5.09c	52	13.34	14.4	13.8	13.51	11.94
SPAC26H5.10c:tif51	21	14.31	11.91	12.77	11.55	11.68
SPAC26H5.11:mug56	135	11.9	11.45	11.67	13.14	13.87
SPAC26H5.12:rpo41	157	11.07	10.13	10.24	10.66	10.01
SPAC26H5.13c:kei1	31	11.44	11.76	11.83	12.39	11.77
SPAC27D7.02c	105	10.44	10.99	9.79	9.76	8.69
SPAC27D7.03c:mei2	106	9.18	13.12	13.54	13.84	12.34
SPAC27D7.04:omt2	12	9.51	9.75	8.48	8.41	10.42
SPAC27D7.05c:apc14	14	10.43	10.26	9.52	11.34	13.22
SPAC27D7.06	48	12.32	11.31	10.96	11.59	10.02
SPAC27D7.07c:smd1	13	11.39	12.14	9.99	10.37	9.44
SPAC27D7.08c	45	8.74	8.98	9.16	9.14	8.44
SPAC27D7.09c	102	13.16	11.08	9.93	10.89	9.65
SPAC27D7.11c	86	12.97	13.48	12.02	11.96	12.01
SPAC27D7.12c:but1	32	8.58	8.4	8.18	9.37	9.66
SPAC27D7.13c:ssm4:SPAC637.01c	93	8.57	8.27	8.3	10.62	8.23
SPAC27D7.14c:SPAC637.02c:tpr1	146	11.73	11.33	11.2	11.46	10.68
SPAC27E2.01	65	10.02	10.45	9.91	11.77	11.96
SPAC27E2.02	36	10.03	10.23	9.22	9.19	8.38
SPAC27E2.03c	55	13.22	12.14	11.73	11.79	11.82
SPAC27E2.04c:mug155	25	7.86	7.89	7.59	8.47	8.78
SPAC27E2.05:mis1:cdc1	62	11.82	12.46	11.11	11.98	12.1
SPAC27E2.06c	74	9.62	9.81	9.3	10.32	9.25
SPAC27E2.07:pvg2:mug53	55	10.81	11.33	10.85	12.03	10.91
SPAC27E2.08:Tf2-6	446	10.86	11.74	11.55	10.74	10.27
SPAC27E2.09:mak2:phk1	328	10.98	10.53	10.93	10.78	9.76
SPAC27E2.10c:SPAPJ698.01c:rfc3	42	10.26	9.61	9.27	9.89	8.48
SPAC27E2.11c	11	15.2	15.22	14.96	15.33	15.32
SPAC27E2.12	9	7.55	7.99	8.81	8.26	9.6
SPAC27E2.13	7	10.12	9.22	10.53	10.14	9.56
SPAC27F1.02c:fus4:cdc8	21	12.72	12.65	11.5	11.46	11.08
SPAC27F1.03c:uch1	30	9.22	8.98	8.91	9.17	9.36
SPAC27F1.04c:nuf2	62	9.1	9.61	8.37	9.78	8.27
SPAC27F1.05c	66	9.44	11.12	11.35	11.46	10.88
SPAC27F1.06c	49	11.51	9.96	9.73	9.5	8.35
SPAC27F1.07:ost1	62	12.73	12.61	11.48	13.04	13.16
SPAC27F1.08:pdt1	71	11.15	11.69	11.63	12.27	11.24
SPAC27F1.09c:sap155:prp10	162	11.7	10.28	11.13	11.76	10.85
SPAC27F1.10	13	7.3	7.87	7.81	7.4	7.57
SPAC29A4.02c	56	14.23	13.34	12.87	12.94	13.61
SPAC29A4.03c	36	10.99	10.87	10	11.07	9.64
SPAC29A4.04c	65	13.96	13.27	12.62	12.23	11.56
SPAC29A4.05:cam2	19	11.78	10.61	10.48	11.9	12.4
SPAC29A4.06c	49	9.95	10.36	9.66	10.57	8.89
SPAC29A4.07:med22:srb6	19	10.14	10.13	9.51	9.95	8.58
SPAC29A4.08c:cwf8:prp19	67	11.89	10.93	10.49	10.77	8.72
SPAC29A4.09	25	11.26	11.64	10.36	10.7	7.96
SPAC29A4.10:rrn5	78	10.9	10.08	9.99	10.85	9.66
SPAC29A4.11:rga3	136	11.19	11.5	11.49	11.78	11.78
SPAC29A4.12c:mug108	20	8.71	8.79	9.85	10.21	12.67
SPAC29A4.13	32	10.27	9.94	9.47	9.55	10.26
SPAC29A4.14c	45	10.9	11.05	9.47	11.2	12.08
SPAC29A4.15	62	12.79	11.95	11.77	12.6	13.05
SPAC29A4.16:sat4:hal4:ppk10	89	12.83	12.7	12.07	12.32	12.85
SPAC29A4.17c	19	9.08	11.16	10.75	11.25	11.49
SPAC29A4.18:prw1	56	11.7	12.1	10.95	11.16	9.43
SPAC29A4.19c:cta5	149	9.91	10.21	9.42	9.96	8.03
SPAC29A4.20:elp3	75	11.49	10.48	10.46	10.34	9.27
SPAC29B12.01:SPAC3G6.12:ino80	226	11.29	10.61	11	11.18	10.66
SPAC29B12.02c:set2	111	11.32	11.41	10.72	11.13	9.97
SPAC29B12.03:spd1	17	12.28	12.77	12.7	12.24	10.81
SPAC29B12.04:snz1	41	13.56	13.54	12.68	11.87	11.26
SPAC29B12.05c	43	9.08	9.45	8.58	9.91	9.11
SPAC29B12.06c:rcd1	38	11.79	12.84	11.68	12.22	11.25
SPAC29B12.07:sec16	282	11.31	11.38	10.71	11.65	12.41
SPAC29B12.08	92	12.22	13.17	12.43	12.31	11.97
SPAC29B12.10c:pgt1	118	12.12	12.39	11.25	11.8	11.57
SPAC29B12.11c	24	9.32	11.45	9.88	10.23	9.17
SPAC29B12.12	15	8.55	8.47	7.78	8.64	8.14
SPAC29B12.13	18	7.83	8	8.01	7.7	7.78
SPAC29B12.14c	82	10.45	10.69	11.42	11.4	10.98
SPAC29E6.01:SPAC30.05:pof11:mug156	70	10.29	10.8	11.32	12.17	12.94
SPAC29E6.02:SPAC30.06:prp3	71	10.85	10.57	10.17	10.88	9.76
SPAC29E6.03c:uso1	147	11.15	10.93	10.2	11.45	11.02
SPAC29E6.04:SPAC30.08:nnf1	27	9.85	10.04	8.95	10.53	11.2
SPAC29E6.05c:SPAC30.09c	21	9.16	10.49	9.83	8.73	9.87
SPAC29E6.06c:SPAC30.10c	106	12.23	11.53	10.92	11.88	12.28
SPAC29E6.07:SPAC30.11	15	7.4	7.99	8.15	7.33	8.91
SPAC29E6.08:tdf1:SPAC30.12:tbp1:tbp	55	11.08	10.47	11.18	11.61	12.14
SPAC29E6.09:SPAC30.13	46	9.16	9.41	9.58	10.28	8.99
SPAC29E6.10c:SPAC30.14c	150	10.7	10.15	10.25	10.73	9.31
SPAC2C4.03c:cwf9:smd2	13	10.26	10.75	8.89	9.98	8.25
SPAC2C4.04c	17	11.5	10.52	10.43	10.51	9.94
SPAC2C4.05	17	12.66	13.04	12.25	12.29	12.57
SPAC2C4.06c	61	10.97	10.48	10.21	10.8	9.78
SPAC2C4.07c	129	10.42	9.96	10.36	11.42	9.24
SPAC2C4.08	34	9.33	10.11	8.79	9.77	8.83
SPAC2C4.09	29	10.16	10.73	10.06	11.21	9.23
SPAC2C4.10c	20	9.48	9.77	8.99	9.84	8.72
SPAC2C4.11c:rbp28	32	12.14	11.02	11.38	10.68	10.28
SPAC2C4.12c	50	9.97	9.25	8.86	9.04	8.08
SPAC2C4.13:vma16	26	11.67	11.58	11.81	12.01	11.09
SPAC2C4.14c:ppk11	44	11.34	11.89	10.65	10.95	9.82
SPAC2C4.15c:ucp13:ubx2	60	10.73	9.82	10.29	11.58	11.27
SPAC2C4.16c:rps8-1:rps8:rps801	32	14.56	14.08	13.26	13.2	13.11
SPAC2C4.17c	119	10.93	11.35	11.81	11.7	11.27
SPAC2E12.02:hstf:hsf1:hsf	84	11.4	12.1	11.54	12.43	11.47
SPAC2E12.03c	39	10.8	11.84	11.69	12.59	10.99
SPAC2E12.05:wtf1	140	9.36	9.55	9.84	10.82	11.62
SPAC2E1P3.01	48	11.04	11.69	11.03	10.97	10.63
SPAC2E1P3.02c:amt3	72	8.58	8.54	9.09	9.26	10.77
SPAC2E1P3.03c:Tf2-3	446	10.86	11.74	11.55	10.74	10.27
SPAC2E1P3.04:cao1	100	11.83	12.42	13.67	11.02	9.68
SPAC2E1P3.05c	27	12.88	12.83	12.57	9.61	10.48
SPAC2E1P5.01c:SPAPB1E7.13c:mns1	72	11.46	11.4	10.34	11.48	10.54
SPAC2E1P5.02c:mug109	22	9.95	9.59	9.99	11.98	13.69
SPAC2E1P5.03	42	11.64	11.82	10.47	10.91	9.43
SPAC2E1P5.04c:orb7:cwg2	50	9.85	9.76	9.57	10.66	10.37
SPAC2E1P5.05	74	11.35	10.34	10.68	10.16	9.42
SPAC2F3.01:SPAC323.09:imt1	43	11.2	11.1	10.57	11.23	9.79
SPAC2F3.02	26	11.72	12.73	10.55	11.67	10.8
SPAC2F3.03c:rpa49:rpa51	59	12.42	10.94	11	10.99	9.25
SPAC2F3.04c:rim1	20	10.74	12.28	9.56	10.85	11.06
SPAC2F3.05c	38	10.53	11.36	10.97	11.6	9.85
SPAC2F3.06c:kap104	128	12.3	11.83	11.27	12.29	10.98
SPAC2F3.07c	13	7.45	8.62	7.88	7.75	7.93
SPAC2F3.08:sut1	77	11.33	11.65	11.64	12.06	11.95
SPAC2F3.09:hem1	77	13.27	13.16	12.6	12.56	11.32
SPAC2F3.10:vps54	133	10.38	10.24	10.07	10.5	9.21
SPAC2F3.11	52	10.69	10.53	10.17	10.1	9.32
SPAC2F3.12c:plp1	34	10.37	10.05	9.61	9.57	9.87
SPAC2F3.13c	48	11.22	10.94	10.07	10.54	10.66
SPAC2F3.14c:saf2	48	10.32	9.68	9.5	11.14	9.67
SPAC2F3.15:lsk1	80	11.34	11.31	10.93	11.58	9.16
SPAC2F3.16	56	11.52	12.36	11.19	12.58	10.7
SPAC2F3.17c:lsm6	7	10.51	10.09	10.59	10.42	9.43
SPAC2F3.18c	13	11.24	11.37	11.24	11	9.44
SPAC2F7.02c	45	11.27	11.24	10.42	11.69	10.03
SPAC2F7.03c:pom1	149	11.34	11.57	10.95	11.3	10.41
SPAC2F7.04:med1:pmc2	61	10.43	10.58	9.66	10.48	8.47
SPAC2F7.05c	55	12.84	12.35	11.29	11.95	12.81
SPAC2F7.06c:pol4	70	7.83	8.73	10.11	9.55	9.92
SPAC2F7.07c:cph2:rco1	85	11.57	10.48	11	11.15	10.24
SPAC2F7.08c:snf5	87	10.79	11.22	10.54	10.61	10.43
SPAC2F7.09c	66	10.15	10.14	9.36	10.74	9.74
SPAC2F7.10	91	10.26	10.3	9.77	10.43	9.11
SPAC2F7.11:msa2:nrd1	74	12.28	11.68	11.65	12.36	11.26
SPAC2F7.13c:wrs1	56	12.59	12.54	11.13	11.69	11.7
SPAC2F7.14c	46	12.42	10.72	10.91	12.3	10.6
SPAC2F7.15:rsm24	35	10.59	10.45	9.6	10.69	10.56
SPAC2F7.16c:pld1	192	11.06	10.63	10.57	11.58	12.05
SPAC2F7.17	51	10.45	8.75	9.51	9.94	8.02
SPAC2G11.02:urb2	184	10.86	9.79	9.67	9.67	8.24
SPAC2G11.03c:vps45	75	11.09	11.14	10.5	11.58	11.78
SPAC2G11.04	42	10.01	9.54	9.51	11.61	10.84
SPAC2G11.05c	97	9.24	9.08	9.39	11.06	9.17
SPAC2G11.06:vps4	57	11.63	11.91	10.98	11.79	11.1
SPAC2G11.07c:ptc3	55	13.24	13.26	12.9	13.38	13.65
SPAC2G11.08c:smn1:yab8	19	8.89	8.55	9.17	9.55	8.52
SPAC2G11.09	108	11.71	11.99	11.55	12.28	10.48
SPAC2G11.10c	54	10.44	10.63	10.23	10.99	9.46
SPAC2G11.11c:prh1	98	11.56	11.17	10.76	11.58	10.88
SPAC2G11.12:hus2:rqh1:rec9:rad12	189	10.29	10.3	9.9	10.77	9.5
SPAC2G11.13:atg22	73	10.5	11.72	12.04	13.04	12.54
SPAC2G11.14:taf130:taf111	132	10.65	10.31	10.34	10.43	10.17
SPAC2G11.15c:tgs1:SPAC521.01c	30	10.3	9.71	8.94	10.06	9.04
SPAC2H10.01	68	10.2	10.62	12.96	10.31	10.72
SPAC2H10.02c	28	10.47	9.32	10.14	10.87	9.1
SPAC30.01c:sec72	256	11.16	10.59	10.3	11.25	9.88
SPAC30.02c	38	9.72	8.83	8.27	8.77	8.3
SPAC30.03c:mug90:tsn1	25	10.79	11.05	9.83	11.21	12.11
SPAC30.04c:abc4	205	11.99	11.99	12.45	12.42	11.8
SPAC30C2.02:mmd1	43	11.78	10.27	10.96	10.23	10.95
SPAC30C2.03	29	9.62	8.79	8.89	11	9.65
SPAC30C2.04	61	12.12	11.27	10.8	11.1	10.63
SPAC30C2.05:erv14	14	9.6	10.17	9.74	10.04	10.67
SPAC30C2.06c:dml1	64	10.75	9.1	9.78	10.69	10.08
SPAC30C2.07	115	11.07	11.27	10.29	11.03	11.2
SPAC30C2.08	61	12.86	12.62	12.24	13.31	13.21
SPAC30D11.01c:SPAC56F8.01	139	9.77	11.57	11.5	10.85	10.58
SPAC30D11.02c	11	7.26	7.5	7.59	7.78	9.24
SPAC30D11.03:ddx27:drs1	101	11.69	10.06	10.82	10.58	9.81
SPAC30D11.04c:nup124	163	11.82	12.1	11.48	11.44	10.44
SPAC30D11.05:aps3	19	10.72	10.28	10.05	11.09	11.41
SPAC30D11.06c	55	10.59	11.2	10.67	9.96	8.65
SPAC30D11.07:nth1	50	9.38	10.57	9.25	9.1	8.12
SPAC30D11.08c:phf2:saf60:swp2	73	11.14	11.63	10.28	11.25	9.99
SPAC30D11.09:cwf19	86	10.38	10.42	9.9	10.81	10.91
SPAC30D11.10:rad22	65	10.79	11.63	10.69	10.33	8.86
SPAC30D11.11	61	11.8	12.03	11.27	11.11	9.73
SPAC30D11.12:rpl3802:rpl38-2:rps38	7	11.21	11.7	9.94	9.02	8.07
SPAC30D11.13:ubc9:hus5	16	10.03	10.54	10.2	10.15	8.51
SPAC30D11.14c	75	11.74	11.42	11.3	10.94	10.71
SPAC31A2.02:trm112	13	11.27	9.72	10.33	9.22	9.01
SPAC31A2.03:mrpl11	29	10.04	9.82	9.48	10.92	11.4
SPAC31A2.04c	27	10.78	11.55	10.05	11.08	11.77
SPAC31A2.05c:mis4	215	9.79	9.89	10.01	11.44	9.41
SPAC31A2.06:atp25	74	11.8	11.16	10.29	11.69	9.86
SPAC31A2.07c:dbp10	115	11.68	10.17	10.45	10.87	9.02
SPAC31A2.08:mrp20	23	10.83	10.35	9.77	10.05	7.85
SPAC31A2.09c:apm4	60	10.23	10.64	9.43	9.93	8.51
SPAC31A2.10	59	9.64	10.3	8.84	9.38	8.09
SPAC31A2.11c:cuf1	58	11.2	11.78	11.14	12.27	10.46
SPAC31A2.12	83	11.23	12.19	11.59	11.11	12.11
SPAC31A2.13c:sft1	11	10	11.4	9.08	10.28	8.95
SPAC31A2.14:bun107	133	11.15	11.47	11.16	11.67	10.58
SPAC31A2.15c:dcc1	45	9.62	8.93	8.84	9.77	8.9
SPAC31A2.16:gef2	152	10.59	9.93	9.82	10.55	9.48
SPAC31F12.01:SPAC637.14:mug88:zds1	135	11.27	11.33	10.95	12.13	12.69
SPAC31G5.01:sap49:SPAPB1A11.05	44	11.38	11.47	10.78	10.93	9.93
SPAC31G5.02	30	11.51	10.48	10.26	12.21	11.52
SPAC31G5.03:rps11-1:rps1101	21	14.7	13.64	13.46	13.17	12.53
SPAC31G5.04	50	14.15	13.8	12.59	11.89	11.89
SPAC31G5.05c	31	12.36	12.15	11.47	11.3	11.45
SPAC31G5.06	31	8.68	9.37	8.25	9.42	8.2
SPAC31G5.07:dni1	31	8.89	11.4	11.35	10.91	9.2
SPAC31G5.08:ups:ups1	33	10.76	9.29	8.5	10.4	9.87
SPAC31G5.09c:spk1	51	9.89	12.97	13.65	11.11	8.96
SPAC31G5.10:eta2	78	9.09	9.6	10.08	11.56	8.45
SPAC31G5.11:pac2	32	13	12.88	12.94	12.7	12
SPAC31G5.12c:n150:maf1	31	10.55	11.89	11.17	11.05	10.82
SPAC31G5.13:mts5:pad1:bfr2:rpn11:sks1	43	13	13.51	11.96	13.41	13.41
SPAC31G5.14:n313:gcv1	54	11.96	12.96	11.93	12.09	12.22
SPAC31G5.15:psd3	133	9.85	9.98	9.56	10.11	11.21
SPAC31G5.16c:dpm1	31	11.91	10.77	11.4	11.58	11.22
SPAC31G5.17c:rps10-1:rps1001	18	14.03	13.08	12.28	12.27	11.64
SPAC31G5.18c	37	10.32	10.85	10.79	10.88	11.4
SPAC31G5.19	168	11.18	10.66	10.43	10.63	9.87
SPAC31G5.21	14	9.43	10.16	9.25	9.88	9.23
SPAC323.01c:pos5	50	10.12	10.89	9.61	9.86	8.56
SPAC323.02c:pup2	31	11.87	13.44	11.5	12.66	12.01
SPAC323.03c	78	9.76	10.41	9.28	9.29	8.2
SPAC323.04	65	11.94	12.24	10.37	10.86	9.74
SPAC323.05c	27	10.78	10.36	10	11.22	9.1
SPAC323.06c:uba5	59	10.08	9.11	9.9	11.14	10.39
SPAC323.07c	72	11.51	12.29	12.75	12.21	12.84
SPAC323.08	28	10.34	11.07	9.61	10.25	8.33
SPAC328.01c:SPAC3A11.01	174	11.57	11.19	11.11	11.77	11.27
SPAC328.02	71	11.01	11.07	10.56	11.98	11.79
SPAC328.03:tps1	73	12.58	12.61	13.19	14.46	14.4
SPAC328.04	105	10.75	11.39	11.23	11.29	12.06
SPAC328.05	60	11.3	12.59	11.42	11.45	10.74
SPAC328.06:ubp2	160	11.35	10.86	10.74	11.53	9.82
SPAC328.07c	38	11.34	11.42	11.47	12.09	11.13
SPAC328.08c:tbc1	33	9.58	11.39	9.84	10.44	11.39
SPAC328.09	41	12.02	12.54	11.31	11.03	11.14
SPAC328.10c:rps502:rps5-2	26	14.05	13.8	12.83	12.1	12.06
SPAC32A11.01:mug8	94	9.26	10.93	11.21	12.05	9.52
SPAC32A11.02c	119	10.76	9.35	10.94	11.67	13.18
SPAC32A11.03c:phx1	134	10.85	10.96	11.18	11.42	10.64
SPAC32A11.04c:tif212:SPAC6B12.17c:tif22	44	13.2	12.18	12	11.46	11.38
SPAC343.01c:erg8	59	11.43	11.13	10.27	10.77	10.83
SPAC343.02:img1	25	11.18	11.62	10.39	10.8	10.91
SPAC343.03:apc11	11	10	11.21	10.2	11.72	12
SPAC343.04c	68	10.56	10.73	10.07	11.14	11.42
SPAC343.05:vma1	86	12.78	12.42	12.4	11.87	11.2
SPAC343.06c	53	9.41	9.97	9.71	10.22	10.86
SPAC343.07:mug28	80	7.7	8.07	7.74	12.24	12.02
SPAC343.08c:mrp17	12	10.82	10.58	10.41	10.21	8.65
SPAC343.09:mug39:ubx3	58	12.64	12.27	11.64	13.17	12.72
SPAC343.10:mthfr2:met11	90	11.78	10.72	10.7	10.92	9.68
SPAC343.11c:msc1	222	10.68	10.77	10.55	11.46	11.12
SPAC343.12:rds1	55	12.82	14.11	13.87	12.77	11.26
SPAC343.13	70	10.93	10.67	10.21	10.76	10.97
SPAC343.14c	54	11.52	11.71	10.62	10.97	11.33
SPAC343.15:tit1:mod5	62	11.18	9.88	10.66	10.34	9.66
SPAC343.16:lys2	100	13.43	13.03	12.28	13.48	12.6
SPAC343.17c	78	10.21	10.81	9.62	10.71	9.91
SPAC343.18:rfp2	26	9.95	10.14	9.46	10.24	9.55
SPAC343.19:lsb6:SPAC824.01	86	10.86	11.11	10.17	11.26	10.28
SPAC343.20	15	8.3	8.62	8.64	8.01	9.36
SPAC3A11.02:mug188:cps3	78	10.59	11.16	9.81	11.73	12.74
SPAC3A11.03	41	10.1	9.29	9.58	10.46	10.55
SPAC3A11.04	31	9	10.97	8.68	9.45	8.2
SPAC3A11.05c:kms1	80	9.48	10.55	9.76	10.82	8.46
SPAC3A11.06:mvp1	83	9.53	10.29	10.49	11.31	10.15
SPAC3A11.07	77	13.45	13.67	13.63	11.74	12.86
SPAC3A11.08:Cul-4:pcu4:cul4	102	10.75	10.75	10.28	10.93	10.05
SPAC3A11.09:sod22	104	11.42	10.51	11.42	11.74	11.31
SPAC3A11.10c	59	12.2	13.14	13.13	11.64	12.79
SPAC3A11.11c	46	10.97	11.88	10.85	11.48	10.29
SPAC3A11.12c:pam2:rpt5:tbp1	61	12.89	12.08	12	13.26	12.12
SPAC3A11.13	11	11.51	12.12	10.52	10.73	9.68
SPAC3A11.14c:pkl1	112	9.13	9	8.86	9.5	8.02
SPAC3A12.02	35	9.69	11.11	8.89	9.61	8.2
SPAC3A12.03c:meu34	42	11.43	11.12	10.39	11.73	13.97
SPAC3A12.04c	28	10.63	9.97	9.54	9.67	9.5
SPAC3A12.05c:taf2	159	10.98	10.34	10.34	10.58	9.68
SPAC3A12.06c	104	11.64	11.84	11.8	12.75	13.6
SPAC3A12.07:rpb11	15	10.48	9.1	9.36	9.4	9.93
SPAC3A12.08	30	9.51	11.64	9.68	11.27	10.29
SPAC3A12.09c	41	9.28	10.15	8.89	9.83	8.37
SPAC3A12.10:yl17b:rpl2001:rpl18a-2:rpl20:rpl20-1	27	14.51	13.69	13.03	12.97	12.65
SPAC3A12.11c:cwf2:prp3	53	11.44	10.33	10.49	10.74	9.75
SPAC3A12.12:atp11	40	9.67	9.89	9.1	9.76	8.77
SPAC3A12.13c	37	10.97	11.09	9.39	10.82	10.96
SPAC3A12.14:cam1	19	13.05	13.05	12.43	13.38	13.9
SPAC3A12.15:vps53	103	10.42	9.81	9.55	10.68	10.48
SPAC3A12.16c:tim17	19	12.15	12.51	11.94	11.06	10.31
SPAC3A12.17c:cys1b:cys12	56	11.59	12.2	11.48	11.05	9.53
SPAC3A12.18:zwf1:SPAC9.01	68	13.23	13.56	12.72	13.74	12.76
SPAC3A12.19	11	10.38	11.84	10.4	10.76	10.49
SPAC3C7.01c:SPAC732.03c	85	11.21	11.37	10.44	10.57	10.45
SPAC3C7.02c	54	10.28	10.33	12.02	11.63	12.89
SPAC3C7.03c:rhp55	48	10.52	10.84	10.05	11	9.13
SPAC3C7.04	110	11.26	10.68	10.67	10.74	11.08
SPAC3C7.05c:mug191	62	10.57	10.86	11.73	13.22	12.99
SPAC3C7.06c:pit1	91	10.42	10.85	10.48	10.74	10.33
SPAC3C7.07c	44	10.76	10.7	10.14	11.29	9.79
SPAC3C7.08c:elf1	146	12.87	12.06	11.85	12.21	11.74
SPAC3C7.09:set8	59	10.05	9.14	10	11.35	9.64
SPAC3C7.10:pex13	40	9.83	10.82	9.49	10.35	8.82
SPAC3C7.11c:cnx1	79	13.56	13.36	12.34	13.73	13.53
SPAC3C7.12:noc1:tip1	63	11.52	12.13	10.67	11.95	11.74
SPAC3C7.13c	66	9.6	9.97	10.1	11.42	10.96
SPAC3C7.14c:uhp1:apt1:obr1	28	12.91	12.4	11.34	10.23	12.11
SPAC3F10.02c:sptrk:trk1	115	11.54	11.11	10.69	11.74	10.73
SPAC3F10.03:grs1	90	13.09	12.25	11.69	12.5	12.31
SPAC3F10.04:gsh2:gsa1	69	11.57	10.83	10.92	11.71	11.58
SPAC3F10.05c:mug113	44	11.79	11.57	11.31	12.22	13.95
SPAC3F10.06c	62	11.31	11.48	10.78	11.79	14.12
SPAC3F10.07c:mug91	23	9.37	10.24	9.78	11.23	13.95
SPAC3F10.08c	33	9.97	10.4	9.36	9.46	8.69
SPAC3F10.09	33	11.05	11.73	9.75	10.95	11.17
SPAC3F10.10c:map3	49	9.6	10.21	9.17	10.59	8.41
SPAC3F10.11c:abc2	204	12.14	11.69	11.71	11.86	12.53
SPAC3F10.12c	27	10.42	9.78	10.01	10.49	8.74
SPAC3F10.13:ucp6	86	11.06	10.88	10.61	11	9.93
SPAC3F10.15c:spo12	11	9.79	10.77	10.42	9.4	10.06
SPAC3F10.16c	86	12.09	11.48	11.12	10.67	9.67
SPAC3F10.17	53	10.91	10.3	10.58	10.08	9.02
SPAC3G6.01:hrp3	195	11.28	10.82	10.29	10.68	8.75
SPAC3G6.02:dss1	7	12.62	13.25	12.61	12.56	12.28
SPAC3G6.03c	29	11.67	11.85	11.27	11.39	12.97
SPAC3G6.04:rnp24	49	11.33	9.12	10.3	9.76	8.83
SPAC3G6.05	25	12	12.83	12.37	11.93	12.86
SPAC3G6.06c:rad2	50	11.21	9.52	10.51	10.26	8.97
SPAC3G6.07	16	7.08	7.27	7.57	7.52	7.64
SPAC3G6.08:erv1	25	10	10.19	9.12	9.31	8.64
SPAC3G6.09c:tps2	118	11	10.78	10.9	11.67	10.44
SPAC3G6.10c:vps51	22	10.04	10.1	9.46	10.43	8.86
SPAC3G6.11:chl1	115	9.8	9.67	9.01	9.94	8.13
SPAC3G9.01:nsk1	63	10.27	11.09	9.45	11.14	8.7
SPAC3G9.02:oar2	32	9.53	9.79	8.86	9.53	8.02
SPAC3G9.03:rpl23-1:rpl2301	17	13.45	13.54	11.93	10.81	10.88
SPAC3G9.04:ssu72	26	11.45	12.36	11.11	11.59	10.04
SPAC3G9.05	90	11.27	11.15	10.44	10.43	8.71
SPAC3G9.06:frs2	67	12.79	11.28	11.5	12.5	11.55
SPAC3G9.07c:hda1:phd1:hos2	59	10.91	10.49	10.56	12.07	11.72
SPAC3G9.08:png1	40	10.1	10.88	10.39	10.28	11.86
SPAC3G9.09c:tif211	41	13.36	12.51	11.77	12.13	10.78
SPAC3G9.10c:ski6	32	11.25	9.83	10.02	9.87	8.85
SPAC3G9.11c	80	9.48	12.24	13.18	13.98	11.85
SPAC3G9.12:cls1:peg1	204	10.31	10.47	9.92	10.78	10.41
SPAC3G9.13c:msw1	44	10.29	10.96	9.94	10.97	10.69
SPAC3G9.14:sak1	108	11.52	11.91	11.67	11.7	11.73
SPAC3G9.15c:fcf2	32	11.83	10.04	11.11	11.54	10.44
SPAC3G9.16c:SPAC688.15:bet5	18	9.68	10.34	8.8	10.13	8.11
SPAC3G9.17:new8	16	9.98	9.88	9.26	9.44	8.05
SPAC3H1.01c:SPAP14E8.06c:orc3:orp3	96	10.51	9.85	9.57	10.38	9.84
SPAC3H1.02c	145	11.32	10.52	10.09	11.72	10.41
SPAC3H1.03:mug151	20	9	9.76	7.96	8.66	8.3
SPAC3H1.04c:mdm31	81	10.39	9.99	9.87	10.38	10.21
SPAC3H1.05	66	11.51	12.21	10.79	11.83	11.75
SPAC3H1.06c	95	11.83	12.92	13.08	11.23	12.63
SPAC3H1.07:aru1	45	14.72	11.4	12.83	12.24	11.32
SPAC3H1.08c	27	9.18	8.84	8.64	9.34	8.04
SPAC3H1.09c:avt3	88	11.18	10.88	10.99	11	10.31
SPAC3H1.10	58	10.52	10.84	9.76	10.56	9.44
SPAC3H1.11:hsr1	80	11.46	12.88	12.71	11.51	10.36
SPAC3H1.12c:snt2	156	10.55	10.36	10.58	11.22	10.54
SPAC3H1.13:ppk13	44	11.18	11.71	10.56	11.85	11.54
SPAC3H1.14:SPAC9G1.01	27	9.81	10.82	9.51	10.24	10.02
SPAC3H5.04:aar2	48	10.29	10.18	9.54	10.93	10.41
SPAC3H5.05c:rps14:rps1401:rps14-1	20	14.31	13.33	13.27	12.14	11.87
SPAC3H5.06c:pol1	199	10.98	10.47	10.61	11.1	8.61
SPAC3H5.07:rpl7b:rpl7:rpl7-2:rpl702	33	14.64	13.1	13.45	12.79	10.76
SPAC3H5.08c	119	11.01	10.93	10.98	11.89	11.77
SPAC3H5.09c	379	10.86	10.16	10.79	11.37	9.72
SPAC3H5.10:rpl32:rpl32-2:rpl3202	16	13.62	13.91	12.4	12.34	12.14
SPAC3H5.11	49	10.61	11.81	10.56	11.51	11.67
SPAC3H5.12c:rpl5:rpl5-1:rpl501	44	14.18	13.9	12.92	12.53	12.19
SPAC3H5.13:new4	17	10.36	9.85	9.7	10.19	9.21
SPAC3H8.02	61	12.56	12.22	12.07	12.74	12.49
SPAC3H8.03:img2	13	9.72	10.71	9.36	10.05	10.09
SPAC3H8.04	45	10.61	10.7	9.83	10.82	10.85
SPAC3H8.05c:mms1	149	11	10.62	10.11	11.08	10.49
SPAC3H8.06:aur1	58	11.71	11.7	12.37	12.81	12.84
SPAC3H8.07c:pac10	20	8.58	8.7	7.94	8.16	7.93
SPAC3H8.08c	79	10.75	9.28	9.63	10.32	9.19
SPAC3H8.09c:nab3	99	9.22	9.25	8.39	8.55	7.57
SPAC3H8.10:sec14:spo20	34	12.39	12.35	11.62	11.7	12.03
SPAC458.02c	62	12.83	11.85	11.31	12.32	11.96
SPAC458.03:tel2	120	9.99	9.62	9.5	10.68	9.11
SPAC458.04c:dil1	47	7.83	8.3	8.34	9.47	7.73
SPAC458.05:vps34:pik3	111	10.14	10.46	9.58	11.18	10.1
SPAC458.06	44	9.32	9.77	9.36	10.74	10.24
SPAC458.07:SPAPYUG7.01:tfa1	60	10.01	9.75	8.91	9.69	8.03
SPAC4A8.02c	18	10.13	10.05	9.31	9.56	9.27
SPAC4A8.03c:ptc4	52	10.84	11.35	10.76	10.29	9.55
SPAC4A8.04:isp6	66	12.6	14.12	14.3	14.76	14.49
SPAC4A8.05c:myp2:myo3	294	10.56	9.88	9.65	9.11	10.49
SPAC4A8.06c	81	11.15	10.91	10.06	10.44	9.68
SPAC4A8.07c	61	10.22	9.86	9.64	9.86	8.34
SPAC4A8.08c:vrs2	125	10.21	10.67	9.5	10.79	9.3
SPAC4A8.09c:cwf21	40	9.88	9.01	9.15	9.32	7.74
SPAC4A8.10	102	11	10.12	10.23	11.26	10.72
SPAC4A8.11c:fas2:lsd1	256	13.66	13.29	12.95	12.35	12.38
SPAC4A8.12c:sds22	44	10.25	10.61	9.65	10.75	9.5
SPAC4A8.13c:pts1	36	11.62	11.3	11.29	11.79	11.13
SPAC4A8.14	57	11.84	11.51	11.41	10.71	10.66
SPAC4A8.15c:cdc3	15	12.74	13.5	12.65	11.53	10.76
SPAC4A8.16c:SPAC823.01c:tif33	128	13.43	12.76	12.31	12.63	12.27
SPAC4C5.01	30	12.44	10.3	10.95	10.36	9.3
SPAC4C5.02c:ryh1:hos1	24	11.79	11.53	11.29	12.23	13.14
SPAC4C5.03	41	12.22	12.81	12.45	13.02	12.7
SPAC4C5.04:rad31:uba4	37	10.75	12.36	9.6	10.01	8.57
SPAC4D7.01c:sec71:SPAP8A3.15c:sec7a	253	10.68	10.39	10.15	10.79	9.39
SPAC4D7.02c	42	10.96	12.61	12.03	12.02	11.33
SPAC4D7.03:sud1:pop2	100	9.96	9.9	9.76	11.77	11.08
SPAC4D7.04c	35	11.75	10.74	11.26	10.78	8.75
SPAC4D7.05:tif34:sum1	44	14.04	12.53	12.53	13.41	13.14
SPAC4D7.06c	35	11.07	11.46	10.94	11.09	9.56
SPAC4D7.07c	83	10.08	9.73	9.16	10.5	8.48
SPAC4D7.08c:ade4:min13:aza1	75	13.41	13.13	12.11	11.77	10.51
SPAC4D7.09:tif223	60	12.02	11.09	10.49	10.2	9.16
SPAC4D7.10c:spt20	65	10.65	11.13	10.59	10.76	9.73
SPAC4D7.11:dsc4	36	10.48	11.95	10.71	11.4	11.35
SPAC4D7.12c:fet5	37	11.32	10.44	10.2	9.77	8.59
SPAC4D7.13:usp104:prp40	98	11.01	10.28	10.28	10.73	9.51
SPAC4D7.14:new13	13	9.48	10.13	9.23	9.63	9.54
SPAC4D7.15:new12	12	8.32	9.07	7.62	8.1	7.57
SPAC4F10.02:aap1	62	10.53	11.51	10.6	11.52	11.42
SPAC4F10.03c	39	12.29	12.39	11.82	12.48	11.58
SPAC4F10.04	44	11.22	9.63	10.32	10.89	9.03
SPAC4F10.05c	28	8.77	8.83	8.56	9.08	8.58
SPAC4F10.06	52	10.97	9.67	9.46	9.51	9.06
SPAC4F10.07c:atg13	105	10.73	11.77	11.13	12.47	13.09
SPAC4F10.08:mug126	52	8.05	8.65	7.95	10	12.94
SPAC4F10.09c	117	11.89	10.48	10.92	11.14	9.89
SPAC4F10.10c:mnn9	45	11.84	12.46	11.28	12.74	11.09
SPAC4F10.11:spn1	64	11.31	10.83	11.06	11.37	9.39
SPAC4F10.12:fta1:sma1	39	10.42	10.68	9.42	10.84	9.68
SPAC4F10.13c:mpd2	137	11.79	11.57	11.23	11.5	12.49
SPAC4F10.14c:btf3:egd1:btt1:nac2	19	14.26	14.22	12.42	11.62	11.45
SPAC4F10.15c:wsp1	78	10.71	11.32	11.41	10.62	11.53
SPAC4F10.16c	190	10.45	9.61	10.55	11.7	13.57
SPAC4F10.17	16	8.39	8.8	8.83	8.58	11.41
SPAC4F10.18:nup37	54	11.71	10.88	11.55	11.58	10.68
SPAC4F10.19c	19	9.91	10.54	9.19	9.34	8.61
SPAC4F10.20:grx1	10	10.66	11.76	10.34	11.19	12.16
SPAC4F10.22:cmc4	10	8.73	10.38	9.81	10	9.87
SPAC4F8.01:vps2:SPAC644.03c:did4	26	10.52	10.35	10.84	10.63	12.22
SPAC4F8.02c:mrpl40:SPAC644.02	38	10.47	12.01	9.42	10.49	9.68
SPAC4F8.03:sdo1:SPAC644.01c	31	10.22	9.94	8.74	9.12	7.89
SPAC4F8.04	39	11.68	10.65	10.39	10.03	9.65
SPAC4F8.05c:mrpl28	15	10.69	11.9	8.95	10.46	8.71
SPAC4F8.06	19	11.36	12.49	10.9	12.28	11.87
SPAC4F8.07c:hxk2	62	14	12.88	13.61	13.05	14.11
SPAC4F8.08:mug114	20	8.04	9.58	10.46	9.25	10.98
SPAC4F8.10c:stg1	23	9.25	9.28	8.88	8.73	8.19
SPAC4F8.11	118	10.91	10.65	10.57	11.65	10.24
SPAC4F8.12c:cwf6:spp42	335	11.48	11.11	11.11	11.03	9.76
SPAC4F8.13c:rng2	209	10.95	11.2	11.34	11.28	10.27
SPAC4F8.14c:hcs1:hcs	59	13.72	13.08	12.65	12.63	11.59
SPAC4F8.15:SPAC7D4.01:itr1	81	11.15	11.32	11.65	12.58	10.86
SPAC4G8.02c:sss1	7	10.81	10.56	9.23	9.36	9.44
SPAC4G8.03c	109	8.8	10.03	10.37	9.69	8.08
SPAC4G8.04	107	10.67	10.99	11.42	11.29	12.31
SPAC4G8.05:ppk14	79	11.32	11.13	11.06	11.9	11.62
SPAC4G8.06c:trm12	57	10.58	9.74	9.83	9.98	9.72
SPAC4G8.07c	71	11.2	10.71	10.15	10.71	10.39
SPAC4G8.08	35	10.79	10.43	10.3	10.8	9.11
SPAC4G8.09	123	10.76	9.33	9.84	10.59	8.87
SPAC4G8.10:gos1	24	9.02	9.68	8.65	9.5	9.93
SPAC4G8.11c:atp10	35	8.6	8.48	8.53	9.35	8.16
SPAC4G8.12c	68	10.04	10.21	10.7	11.47	11.71
SPAC4G8.13c:prz1	93	11.08	11.69	11.27	11.5	11.18
SPAC4G9.02:rnh201	44	9.96	9.49	9.6	10.59	10.19
SPAC4G9.03:adk1	29	14.45	13.04	13.36	13.31	12.65
SPAC4G9.04c	88	11.1	11.79	11.04	11.11	10.89
SPAC4G9.05:mpf1	80	7.92	8.49	8.25	11.19	13.08
SPAC4G9.06c:chz1	13	10.53	10.18	9.82	10.72	9.09
SPAC4G9.07:mug133	72	8.02	8.63	8.18	10.16	12.7
SPAC4G9.08c:rpc2	161	11.09	10.17	10.48	10.98	10.61
SPAC4G9.09c:arg11	122	12.63	12.83	12.53	10.91	10.13
SPAC4G9.10:arg3	45	11.33	11.25	10.58	10.61	8.87
SPAC4G9.11c:cmb1	31	10.92	11.19	10.81	11.3	12.05
SPAC4G9.12	27	12.75	12.69	12.5	13.47	13.95
SPAC4G9.13c:pep8:vps26	40	9.26	9.72	8.93	10.04	8.79
SPAC4G9.14	25	9.85	11.11	11.04	10.64	8.1
SPAC4G9.15	45	12.26	13.08	11.46	11.86	12.36
SPAC4G9.16c:rpl9-1:rpl901	25	13.86	13.82	12.15	11.97	10.9
SPAC4G9.17c:mrps5	52	10.94	10.97	9.4	10.63	9.72
SPAC4G9.19	37	9.99	11.63	9.95	11.46	10.97
SPAC4G9.20c	39	12.95	13.77	13.01	11.96	11.83
SPAC4H3.01	51	12.34	10.83	11.17	11.75	9.65
SPAC4H3.02c:swc3	53	10.46	10.47	9.76	11.05	9.24
SPAC4H3.03c	91	8.52	9.35	11.69	11.65	12.68
SPAC4H3.04c	40	8.69	9.52	9.52	10.87	9.59
SPAC4H3.05:srs2	122	9.5	8.61	9.12	9.92	7.6
SPAC4H3.06	15	9.02	8.63	8	8.26	8.15
SPAC4H3.07c	20	11.46	11.74	10.54	10.73	9.64
SPAC4H3.08	40	8.78	8.93	8.93	8.54	9
SPAC4H3.09	13	12.04	12.79	11.51	11.26	11.77
SPAC4H3.10c:pyk1	72	14.9	14.57	14.26	14.03	13.38
SPAC4H3.11c:ppc89:mug127	109	10.6	10.17	10.22	11.86	12.81
SPAC4H3.12c	14	7.09	7.24	7.41	7.05	7.19
SPAC4H3.13	10	12.59	10.04	11.11	12.79	11.23
SPAC4H3.14c	47	9.67	9.42	9.35	9.25	8.16
SPAC513.01c:eft201	145	14.84	14.48	14.01	14.16	13.77
SPAC513.02	31	8.18	8.57	8.83	10.61	10.09
SPAC513.03:mfm2	5	9.02	12.35	11.52	10.41	10.7
SPAC513.04	13	7.16	7.78	7.3	7.41	7.31
SPAC513.05:ams1	155	10.52	10.96	11.19	12.36	13.53
SPAC513.06c	51	10.4	11.11	9.71	10.81	10.73
SPAC513.07	47	11.66	11.75	12.03	11.12	9.05
SPAC521.02	38	9.93	10.63	9.37	10.1	8.83
SPAC521.03	36	12.82	11.88	12.92	11.4	10.02
SPAC521.04c	123	10.21	11.53	10.74	11.13	10.29
SPAC521.05:rps802:rps8-2	32	14.89	14.01	13.46	13.51	13.33
SPAC56E4.02c:alg13	21	10.32	12.65	10.48	10.89	10.83
SPAC56E4.03	67	12.67	13.47	12.42	11.05	9.65
SPAC56E4.04c:cut6	321	13.53	13.09	12.77	13.28	12.84
SPAC56E4.05:mug69	25	12.25	12.63	11.31	12.54	14
SPAC56E4.06c:ggt2	86	11.1	12.21	11.52	11	11.01
SPAC56E4.07	30	12.28	10.77	10.78	10.96	10.5
SPAC56F8.02	214	10.75	10.76	10.47	10.6	10.36
SPAC56F8.03	151	12.56	11.02	11.11	10.89	10.58
SPAC56F8.04c:ppt1:coq2	49	11.3	11.52	10.38	10.52	9.87
SPAC56F8.05c:mug64	36	12.56	10.61	10.17	10.88	10.95
SPAC56F8.06c:alg10	57	9.98	11.09	9.93	10.51	9.29
SPAC56F8.07	23	10.32	11.92	9.89	10.8	10.84
SPAC56F8.08:mud1:ddi1:ucp1	45	11.74	12.12	10.98	12.25	11.6
SPAC56F8.09:rrp8	44	10.51	9.08	9.85	9.81	9
SPAC56F8.10:met5:met9	85	12.16	10.74	10.55	10.65	9.9
SPAC56F8.11:spc3	23	11.62	12.29	10.71	11.34	10.3
SPAC56F8.12	55	8.27	8.46	8.58	8.44	12.2
SPAC56F8.13	13	8.81	9.25	9.17	8.43	8.36
SPAC56F8.14c:mug115	17	9.45	8.78	8.79	8.11	8.12
SPAC56F8.15	23	9.61	11.68	10.83	9.26	9.87
SPAC56F8.16:esc1	58	12.07	12.44	12.93	11.51	11.73
SPAC57A10.02:cdr2	105	11.57	12.26	11.53	11.02	10.6
SPAC57A10.03:cyp1	15	11.46	11.35	10.52	11.43	10.99
SPAC57A10.04:mug10	47	8.26	8.6	8.29	10.16	9.12
SPAC57A10.05c:pof1	86	11.01	12.35	11	12.93	11.24
SPAC57A10.06:mug15	16	8.09	10.59	8.63	12.28	11.17
SPAC57A10.07	41	10.76	11.06	10.1	12.22	10.8
SPAC57A10.08c	49	8.54	9.13	8.92	10.06	9.32
SPAC57A10.09c:nhp6	12	11.89	12.08	10.94	11.53	12.01
SPAC57A10.10c:sla1	40	12.23	11.89	10.47	9.94	9.51
SPAC57A10.11c:tim40	42	11.73	11.78	11.08	11.75	11.82
SPAC57A10.12c:ura3	62	13.72	13.69	12.12	12.52	12.33
SPAC57A10.14:sgf11	16	10.93	11.48	11.18	10.48	10.5
SPAC57A7.04c:pabp	91	14.52	13.6	13.38	13.9	14
SPAC57A7.05	187	10.09	11.19	12.03	11.38	13.12
SPAC57A7.06	131	11.52	10.7	10.62	9.8	9.32
SPAC57A7.07c	43	10.22	10.88	9.46	10.94	10.79
SPAC57A7.08:pzh1	69	12	11.95	12.17	12.57	12.14
SPAC57A7.09	52	10.24	11.48	11.35	11.81	10.59
SPAC57A7.10c:sec21	125	12.28	12.04	11.76	12.45	12.72
SPAC57A7.11:mip1	188	11.53	11.13	11.41	11.89	11.85
SPAC57A7.12	78	13.95	12.69	12.26	12.75	11.51
SPAC57A7.13	75	9.54	9.35	9.46	10.15	10.13
SPAC57A7.15c	17	7.87	8.4	7.89	8.4	8.23
SPAC589.02c:srb9:med13:spTrap240	169	9.64	9.85	9.58	10.53	8.82
SPAC589.03c	21	9.48	8.89	8.22	9.93	8.48
SPAC589.04	36	10.59	10.39	10.61	11.79	11.6
SPAC589.05c	44	10.94	11.13	10.77	11.42	10.48
SPAC589.06c	27	13.08	12.42	12.4	13.23	13.79
SPAC589.07c:atg18	46	9.98	10.65	11.24	11.48	10.53
SPAC589.08c:dam1	20	8.15	9.37	8.23	8.84	7.96
SPAC589.09	55	11.32	11.14	10.37	11.6	11.98
SPAC589.10c	27	13.45	12.25	11.63	11.67	11.46
SPAC589.11:mug82	24	8.44	8.68	8.27	9.23	9.49
SPAC589.12:SPAC688.01	134	12.23	11.79	11.49	12.92	13.61
SPAC5D6.01:rps22-2:rps2202:rps15a-2	21	13.58	12.09	12.34	11.98	10.9
SPAC5D6.02c:mug165	41	10.21	10.87	9.91	12.06	12.01
SPAC5D6.04	59	12.06	11.92	12.62	13.12	13.7
SPAC5D6.05:sep11:pmc6:med18	26	10.41	9.22	9.51	10.23	9.75
SPAC5D6.06c:alg14	27	9.64	9.51	10.49	11.25	10.74
SPAC5D6.07c:pxa1	67	9.54	10.76	9.17	9.63	9.02
SPAC5D6.08c:mes1	12	10.76	12.52	11.24	13.53	13.78
SPAC5D6.09c:mug86	42	11.33	12.78	12.79	12.66	14.33
SPAC5D6.10c:mug116	15	7.34	7.6	7.71	7.7	8.79
SPAC5D6.12	43	12.14	11.84	11.07	10.62	11.62
SPAC5D6.13:SPAPJ735.02c	46	11.87	11.25	11.16	11.87	10.89
SPAC5H10.01	43	9.06	11.82	9.88	9.03	8.6
SPAC5H10.02c	33	8.12	8.46	8.2	9.26	10.74
SPAC5H10.03	29	12.44	11.95	11.6	10.04	8.57
SPAC5H10.04	52	8.31	8.35	8.69	8.98	8.18
SPAC5H10.05c	26	10.33	11.5	8.54	8.92	8.29
SPAC5H10.06c:adh4	59	10.88	11.79	10.57	9.65	9.1
SPAC5H10.07	11	7.64	7.76	7.46	7.46	7.89
SPAC5H10.08c:pan6	40	11.36	11.7	9.97	10.93	10.02
SPAC5H10.09c	36	10.08	10.09	9.47	10.33	9.9
SPAC5H10.10	54	11.2	12.21	9.15	10.67	10.1
SPAC5H10.11:gmh1	45	7.72	8.69	8.41	9.7	10.48
SPAC5H10.12c	51	11.44	11.72	9.9	10.56	8.54
SPAC5H10.13c:gmh2	47	12.21	12.37	12.24	12.01	9.14
SPAC607.02c	26	10.47	9.72	9	10.72	9.82
SPAC607.03c:snu13	16	12.46	10.8	9.96	9	9.67
SPAC607.04	36	10.13	10.16	8.55	9.73	8.06
SPAC607.05:rpn9	51	11.6	11.84	10.79	11.75	11.43
SPAC607.06c	82	10.01	10.21	9.52	11.16	8.64
SPAC607.07c	19	11.99	12.34	11.98	11.94	11.66
SPAC607.08c	82	10.58	10.01	11.21	11.68	11.21
SPAC607.09c:btn1	54	10.89	12.02	11.69	12.36	12.4
SPAC607.10:spo3	142	10.12	9.85	9.34	10.44	13.44
SPAC630.03:act2:arp3	55	13.04	12.81	12.49	12.03	11.11
SPAC630.04c	22	10.45	11.46	11.61	11.62	12.07
SPAC630.05:gyp7	104	10.42	10.99	11.15	12.14	11.68
SPAC630.06c	23	9.99	10	9.02	9.82	8.75
SPAC630.07c	59	9.19	10.23	9.59	9.77	9.1
SPAC630.08c:erg25	42	14.48	14.21	13.82	13.86	13.62
SPAC630.09c:mug58	38	11.68	10.59	11.06	12.75	13.41
SPAC630.10	37	10.17	9.65	9	9.46	7.99
SPAC630.11:vps55	10	11.85	12.08	12.68	12.16	12.01
SPAC630.12	60	11.3	12.11	10.57	10.99	8.74
SPAC630.13c:tsc2	186	10.91	9.75	10.9	10.88	10.01
SPAC630.14c:tup12	79	12.51	12.75	12	12.11	11.36
SPAC630.15:mug177	13	7.61	8.12	8.13	8.05	9.33
SPAC631.01c:acp2	35	12.56	12.66	12.08	12.75	12.98
SPAC631.02	105	11.55	11.79	11.71	12.45	12.47
SPAC637.03	37	9.82	12	13.23	13.18	13.97
SPAC637.04	117	10.77	10.43	10.15	10.35	9.35
SPAC637.05c:vma2	67	13.08	13.46	12.93	12.31	11.4
SPAC637.06	46	11.19	12.71	10.86	12.4	10.75
SPAC637.07:moe1	80	13.62	13.28	12.3	12.79	12.27
SPAC637.08	44	11.1	9.51	9.73	9.9	8.69
SPAC637.09	86	11.11	10.44	10.17	10.17	9.83
SPAC637.10c:rpn10:pus1	30	11.62	11.63	10.76	11.74	11.31
SPAC637.11:suv3:rpm2:pah1	91	10.44	10.03	9.49	10.43	9.46
SPAC637.12c:mst1	64	10.69	10.53	9.93	10.77	10.05
SPAC637.13c	70	12.05	11.95	12.04	11.77	10.57
SPAC644.04:pct1	41	11.52	11.56	10.46	11.5	9.13
SPAC644.05c	19	11.96	11.68	11.01	10.32	8.29
SPAC644.06c:cdr1	83	11.35	11.1	11.56	11.31	11.54
SPAC644.07	65	10.46	12.44	10.62	11.37	10.82
SPAC644.08	28	10.22	10.18	10.44	10.85	9.04
SPAC644.09	29	10.23	10.56	9.16	8.74	8.71
SPAC644.10:med11	15	10.09	10.35	9.11	9.91	9.26
SPAC644.11c:pkp1	56	10.55	10.88	10.68	10.46	9.77
SPAC644.12:cdc5	102	10.93	10.92	10.46	10.97	9.88
SPAC644.13c	30	10.58	11.12	10.83	11.51	9.96
SPAC644.14c:rad51:rhp51	52	11.06	10.63	11.42	11.78	9.17
SPAC644.15:rpp1-1:rpp101	13	12.55	12.17	11.13	10.24	9.84
SPAC644.16	57	11.65	12.46	10.71	11.79	10.71
SPAC644.17c:mrpl9	36	11.82	10.99	10.9	11.67	10.39
SPAC644.18c:bet3	21	10.5	11.34	9.86	10.5	10.02
SPAC652.01	13	11.09	11.95	10.77	11.3	11.58
SPAC664.01c:swi6:SPAC824.10c	47	11.41	10.8	10.48	10.78	9.46
SPAC664.02c:arp8	83	10.91	11.05	10.62	10.44	8.54
SPAC664.03	64	12.4	12.43	11.37	12.49	10.46
SPAC664.04c:rps16:rps16-2:rps1602	19	14.62	13.42	13.03	12.34	12.08
SPAC664.05:rpl13	29	14.38	13.44	13.03	12.92	13.06
SPAC664.06:rpl703:rpl7	33	12.21	10.28	11.46	10.38	9.4
SPAC664.07c:rad9	53	9.35	9.93	9.26	10.02	7.95
SPAC664.08c	61	11.23	10.01	10.25	10.27	9.39
SPAC664.09:ggt1	89	11.74	11.05	10.69	11.52	10.78
SPAC664.10:klp2	116	10.72	10.16	9.79	11.05	9.93
SPAC664.11:ssc1:ssp1	97	14.38	13.87	13.03	13.92	12.96
SPAC664.12c	9	10.03	11.03	9.49	10.58	9.6
SPAC664.13	16	9.39	10.49	9.5	8.6	7.77
SPAC664.14:amt2	71	12.27	10.64	12.02	11.58	11.99
SPAC664.15:caf4	92	11.33	11.4	11.49	12.41	12.04
SPAC683.02c:SPAC694.01c	29	9.93	8.38	8.71	8.99	8.17
SPAC683.03	13	7.39	7.46	7.99	7.59	7.91
SPAC688.02c:mis14	26	8.6	9.89	8.87	8.64	7.84
SPAC688.03c	25	8.77	9.48	10.3	10.03	8.79
SPAC688.04c:gst3	34	11.71	12.81	12.43	11.89	13.01
SPAC688.06c:slx4	57	8.89	9.03	8.34	9.33	9.59
SPAC688.07c	145	11.34	11.28	10.67	11.41	9.7
SPAC688.08:med12:srb8	158	10.15	10.5	10.03	10.86	9.14
SPAC688.09	49	10.28	10.74	9.54	10.25	9.43
SPAC688.10:rev3	205	9.56	9.8	9.42	10.67	9.91
SPAC688.11:end4:sla2	156	11.85	10.83	11.15	10.47	9.89
SPAC688.12c	20	10.36	9.58	9.39	10.36	8.93
SPAC688.13:scn1	45	9.69	10.84	9.15	10.26	10.04
SPAC688.14:set13	62	10.03	8.7	8.96	9.81	8.56
SPAC688.16	13	11.47	11.17	10.67	10.62	9.92
SPAC694.02	243	13.15	11.83	12.3	12.27	11.33
SPAC694.03	33	9.79	10	8.99	10.47	11.17
SPAC694.04c	45	12.28	11.33	11.16	11.42	9.74
SPAC694.05c:rps25-2:rps25:rps2502	10	12.92	12.26	11.73	9.97	10.04
SPAC694.06c:mrc1	144	10.13	10.19	9.54	10.08	7.82
SPAC6B12.02c:mms22:mus7	258	9.79	9.68	9.6	10.13	9.79
SPAC6B12.03c	39	7.49	8.34	9.99	10.67	10.63
SPAC6B12.04c	58	11.77	11.94	11.5	11.85	12.12
SPAC6B12.05c:ies2	40	10.13	10.44	9.58	10.43	9.61
SPAC6B12.06c:rrg9	15	8.33	8.82	8.09	8.31	9.36
SPAC6B12.07c	62	11.69	12.27	12.02	12.88	10.51
SPAC6B12.08:mug185	50	9.68	9.8	9.5	11.16	12.73
SPAC6B12.09:trm10	41	10.54	9.66	9.01	9.6	11.14
SPAC6B12.10c:pri1:spp1	61	10.89	10.26	10.34	11.27	10.13
SPAC6B12.11:drc1:sld1	42	10.89	11.09	9.94	11.21	10.39
SPAC6B12.12:tom70	87	12.63	11.28	11.5	11.81	12.06
SPAC6B12.13	13	11.49	12.01	11.21	11.71	12.19
SPAC6B12.14c	21	11.71	11.99	11.56	10.91	9.42
SPAC6B12.15:rkp1:cpc2	42	14.61	14.36	13.43	12.93	13.22
SPAC6B12.16:meu26	45	7.46	8.03	7.86	11.32	10.97
SPAC6B12.18:gon7	8	9.36	10.49	9.85	9.24	7.7
SPAC6B12.19:rsa3	10	8.79	9.84	8.58	8.67	9.04
SPAC6C3.02c	23	13.51	12.87	13.02	13.48	14.09
SPAC6C3.03c	13	7.51	7.73	7.98	7.35	7.62
SPAC6C3.04:cit1	65	12.94	13.14	13.51	14.25	12.31
SPAC6C3.05	37	7.68	8.46	7.74	10.86	8.89
SPAC6C3.06c	139	11.55	10.37	11.18	11.87	13.4
SPAC6C3.07:mug68	71	7.59	7.98	7.5	9.56	10.55
SPAC6C3.08	32	9.96	10.19	10.01	10.82	9.67
SPAC6C3.09	40	10.61	11.41	9.84	10.68	10.91
SPAC6F12.02:rst2	80	11.11	11.35	11.12	12.14	10.83
SPAC6F12.03c:fsv1	33	9.36	10.27	9.97	9.78	10.27
SPAC6F12.04	16	12.29	12.02	12.78	12.69	13.38
SPAC6F12.05c:tnr3	78	10.87	10.86	10.63	10.83	9.25
SPAC6F12.06	28	11.7	11.79	11.15	11.95	12.73
SPAC6F12.07:tom20	19	12.52	11.69	10.99	11.32	11.06
SPAC6F12.08c	77	9.85	9.1	9.92	10.08	8.43
SPAC6F12.09:rdr1:rdp1	167	9.82	9.1	9.22	10.5	9.9
SPAC6F12.10c:ade3:min11	187	13.44	12.82	12.53	12.38	12.34
SPAC6F12.11c:sfc1	61	11.47	10.06	10.4	11.79	11.5
SPAC6F12.12:par2:pbp2	80	10.89	11.67	10.67	11.25	10.8
SPAC6F12.13c:fps1	46	11.62	11.95	11	11.29	10.93
SPAC6F12.14:apc8:cut23	77	9.86	9.61	9.36	11.69	12.08
SPAC6F12.15c:cut9:dre1	91	9.8	10.19	9.77	11.28	11.73
SPAC6F12.16c:mtr4	158	12.03	10.13	10.78	10.52	10.11
SPAC6F12.17:rna14	103	11.88	11.57	10.76	11.29	10.57
SPAC6F6.01:cch1	260	10.55	10.18	10.56	11.3	9.32
SPAC6F6.02c:pof5	49	10.17	10.23	10.06	10.51	9.27
SPAC6F6.03c	71	12.35	12.01	11.69	11.54	11.35
SPAC6F6.04c	68	9.54	10.47	9.38	10.01	9.48
SPAC6F6.05:ost2	16	11.64	12.39	10.49	11.36	12.52
SPAC6F6.06c:rax2	164	11.3	10.95	10.33	11.54	10.25
SPAC6F6.07c:rps13	16	14.08	12.8	12.37	12.55	12.6
SPAC6F6.08c:bub2:cdc16	39	10.96	12.28	11.13	11.97	12.18
SPAC6F6.09:eaf6	18	9.21	8.84	8.95	9.41	8.66
SPAC6F6.10c:arc2:arc34	44	12.05	11.5	11.86	11.84	11.34
SPAC6F6.11c	38	10.41	10.35	10.17	9.67	9.19
SPAC6F6.12	55	11.84	11.23	11.34	13.4	13.8
SPAC6F6.13c	108	12.1	10.62	11.8	12.4	12.03
SPAC6F6.15:ypt5	22	11.21	13.07	11.84	11.82	12.41
SPAC6F6.16c:tpz1	64	10.68	10.74	9.82	10.99	12.27
SPAC6F6.17:SPAPJ736.01:tap1:tap11:rif1	195	11.37	10.57	10.5	11.54	11.38
SPAC6F6.19	15	11.96	10.51	11.56	13.08	13.21
SPAC6G10.02c:tea3	159	11.24	9.91	10.3	10.63	10.01
SPAC6G10.03c	57	10.93	11.31	11.4	12.4	13.69
SPAC6G10.04c	34	10.91	12.91	10.49	11.1	10.71
SPAC6G10.05c:trs120	164	11.33	10.81	10.84	11.52	10.88
SPAC6G10.06	50	7.55	8.17	8.82	10.42	11.04
SPAC6G10.07	108	11.77	11.15	10.4	11.55	11.52
SPAC6G10.08:idp1	60	13.23	13.17	12.58	11.92	11.7
SPAC6G10.09	112	12.63	12.28	11.72	13.21	12.94
SPAC6G10.10c	26	10.58	11.79	10.77	10.88	9.08
SPAC6G10.11c:ubi3	28	13.68	12.4	11.65	11.87	11.6
SPAC6G10.12c:ace2	73	11.02	11.48	10.22	9.47	11.88
SPAC6G9.01c	11	8.94	8.78	8.16	8.41	8.57
SPAC6G9.02c:nop9	91	11.68	9.83	10.02	9.76	8.4
SPAC6G9.03c:mug183	48	10.62	10.53	9.99	11.39	11.51
SPAC6G9.04:mug79	186	10.01	9.64	9.41	11.86	13.03
SPAC6G9.05:pcd1	38	9.94	10.79	9.84	10.02	8.46
SPAC6G9.06c:pcp1	172	9.63	9.57	9.24	10.97	10.86
SPAC6G9.07c:arc4	19	12.26	11.49	11.79	11.55	11.2
SPAC6G9.08:ubp6	65	11.93	11.81	11.38	12.37	11.42
SPAC6G9.09c:rpl24	21	14.05	13.81	12.57	12.36	11.39
SPAC6G9.10c:sen1	234	11.06	10.09	9.9	10.46	9.8
SPAC6G9.11:syb1	16	12.15	13.02	11.34	11.91	13.15
SPAC6G9.12:cfr1	88	11.46	11.37	10.85	11.91	10.49
SPAC6G9.13c:rec26:mug23:bqt1	17	8	8.78	7.98	9.5	9.25
SPAC6G9.14	94	11.43	11.85	11.45	12.61	12.3
SPAC6G9.15c	69	10.87	10.88	9.91	11.02	8.71
SPAC6G9.16c	32	8.77	10.31	9.06	10.32	10.05
SPAC732.01:vma11	17	11.68	11.74	12.33	11.8	11.79
SPAC732.02c	56	10.88	10.91	10.65	12.27	9.87
SPAC750.01	49	11.18	10.24	10.04	8.68	8.55
SPAC750.02c	65	8.03	8.15	8.86	8.13	8.69
SPAC750.03c	28	7.54	8.16	8.36	8.03	8.34
SPAC750.04c	27	7.35	7.62	7.7	7.45	7.65
SPAC750.05c	49	10.44	9.02	9.27	8.06	9.01
SPAC750.06c	106	10.22	10.38	10.25	11.26	13.25
SPAC750.07c	45	9.15	9.05	10.12	8.95	10.09
SPAC750.08c	32	10.8	10.03	11.05	9.69	10.62
SPAC767.01c:SPAC9G1.14c:vps1	92	11.67	11.95	10.96	12.67	12.6
SPAC7D4.02c:sfp47	53	10.59	11.63	9.98	11.37	9.66
SPAC7D4.03c	118	11.67	11.57	11.43	12.42	11.41
SPAC7D4.04:taf1	129	10.69	11.24	10.02	11.16	10.76
SPAC7D4.05	30	9.53	9.2	8.78	10.16	8.83
SPAC7D4.06c:alg3	56	10.72	11.94	10.13	11.28	11.72
SPAC7D4.07c:trx1	14	10.87	11.12	9.52	10.08	9.92
SPAC7D4.08	12	7.35	7.86	7.72	7.35	7.95
SPAC7D4.09c	38	10.4	9.12	9.93	10.11	8.5
SPAC7D4.10:vma13	58	11.84	12.47	12.08	11.73	10.78
SPAC7D4.11c:sec39	108	9.64	9.76	9.16	10.43	10.87
SPAC7D4.12c	106	10.26	9.88	10.55	11.87	9.5
SPAC7D4.13c	41	9.63	9.75	8.76	10.04	9.63
SPAC7D4.14c	74	10.32	10.94	9.9	10.51	10.71
SPAC806.02c	83	11.04	9.86	9.74	10.32	10.62
SPAC806.03c:rps26-1:rps2601:rps26	16	13.99	13.52	13.06	12.06	11.11
SPAC806.04c	58	11.85	12.35	11.53	11.94	10.6
SPAC806.05	17	10.85	11.13	9.74	10.53	8.39
SPAC806.06c	51	11.62	12.04	11.82	12.5	12.51
SPAC806.07:ndk1	20	12.22	11.63	11.4	12.35	13.71
SPAC806.08c:mod21	83	9.52	9.71	8.74	9.76	9.52
SPAC806.11	8	11.17	12.8	12.07	8.98	8.7
SPAC821.03c	69	12.21	12.31	10.92	11.77	11.87
[truncated: 3,091 more rows]
