# Supplementary material for: Clustered regulatory elements at nucleosome-depleted regions punctuate a constant nucleosomal landscape in Schizosaccharomyces pombe
Source: BMC Genomics. 2013 Nov 21;14(1):813. doi: 10.1186/1471-2164-14-813 (PMC4046669; doi:10.1186/1471-2164-14-813)
Supplement: Supplementary file 7 — Additional file 7: Table S2: Size and genomic coordinates of constitutive, meiosis- and mitosis-specific NDRs. (XLS 269 KB) [file 12864_2013_5520_MOESM7_ESM.xls]

## Sheet: Hoja1
Supplementary Table 2
Size and genomic coordinates of constitutive, meiosis- and mitosis-specific NDRs
Constitutive NDRs					Meiosis-specific NDRs					Mitosis-specific NDRs
Chromosome	Start	End	Size (bp)		Chromosome	Start	End	Size (bp)		Chromosome	Start	End	Size (bp)
chromosome1	28312	28479	167		chromosome1	43972	44233	261		chromosome1	16986	17157	171
chromosome1	36485	36641	156		chromosome1	44560	44722	162		chromosome1	175748	175902	154
chromosome1	39035	39187	152		chromosome1	101508	101726	218		chromosome1	2921327	2921496	169
chromosome1	51881	52034	153		chromosome1	130018	130209	191		chromosome1	3383991	3384274	283
chromosome1	54684	54950	266		chromosome1	155950	156226	276		chromosome1	3416023	3416175	152
chromosome1	56267	56480	213		chromosome1	174654	174841	187		chromosome1	3846648	3846927	279
chromosome1	66053	66248	195		chromosome1	229211	229370	159		chromosome1	3877204	3877431	227
chromosome1	81954	82217	263		chromosome1	283165	283366	201		chromosome1	3003608	3003844	236
chromosome1	86835	87003	168		chromosome1	302843	303131	288		chromosome1	2795347	2795522	175
chromosome1	90780	90973	193		chromosome1	308018	308188	170		chromosome1	3537252	3537545	293
chromosome1	95598	95749	151		chromosome1	321689	321864	175		chromosome1	3992702	3992963	261
chromosome1	99217	99411	194		chromosome1	338191	338362	171		chromosome1	5574279	5574460	181
chromosome1	103590	103808	218		chromosome1	411654	411870	216		chromosome1	3004174	3004697	523
chromosome1	103933	104315	382		chromosome1	482372	482535	163		chromosome2	113385	113600	215
chromosome1	113305	113462	157		chromosome1	489807	490008	201		chromosome2	325357	325544	187
chromosome1	113814	113986	172		chromosome1	569973	570233	260		chromosome2	819693	819852	159
chromosome1	129300	129455	155		chromosome1	587742	587935	193		chromosome2	1873097	1873503	406
chromosome1	141619	141775	156		chromosome1	631318	631522	204		chromosome2	2704214	2704479	265
chromosome1	157973	158200	227		chromosome1	633591	633805	214		chromosome2	3494017	3494182	165
chromosome1	158504	158760	256		chromosome1	634591	634742	151		chromosome2	4150865	4151038	173
chromosome1	167733	167923	190		chromosome1	715220	715428	208		chromosome2	4519103	4519286	183
chromosome1	187580	187776	196		chromosome1	770425	770599	174		chromosome2	1688444	1688684	240
chromosome1	199909	200065	156		chromosome1	844733	844939	206		chromosome2	2132196	2132381	185
chromosome1	204223	204408	185		chromosome1	870589	870797	208		chromosome2	3911066	3911295	229
chromosome1	208122	208331	209		chromosome1	966020	966181	161		chromosome2	3631059	3631281	222
chromosome1	229508	229674	166		chromosome1	981099	981287	188		chromosome2	3493710	3493942	232
chromosome1	230776	231244	468		chromosome1	983696	983854	158
chromosome1	235135	235301	166		chromosome1	1025803	1025984	181
chromosome1	236043	236230	187		chromosome1	1030086	1030257	171
chromosome1	237871	238150	279		chromosome1	1054492	1054681	189
chromosome1	254587	254760	173		chromosome1	1057558	1057746	188
chromosome1	281654	281848	194		chromosome1	1058216	1058391	175
chromosome1	293792	294005	213		chromosome1	1074004	1074307	303
chromosome1	301792	301955	163		chromosome1	1083887	1084146	259
chromosome1	304158	304452	294		chromosome1	1101537	1101697	160
chromosome1	305451	305668	217		chromosome1	1107864	1108056	192
chromosome1	329596	329759	163		chromosome1	1108305	1108543	238
chromosome1	336197	336362	165		chromosome1	1111963	1112231	268
chromosome1	342116	342366	250		chromosome1	1145344	1145496	152
chromosome1	350284	350461	177		chromosome1	1195112	1195293	181
chromosome1	361495	361719	224		chromosome1	1228771	1229009	238
chromosome1	363874	364089	215		chromosome1	1255420	1255589	169
chromosome1	381420	381816	396		chromosome1	1344780	1344931	151
chromosome1	396935	397209	274		chromosome1	1370029	1370201	172
chromosome1	397268	397489	221		chromosome1	1372478	1372633	155
chromosome1	402211	402496	285		chromosome1	1390520	1390809	289
chromosome1	402612	402879	267		chromosome1	1421708	1421909	201
chromosome1	405256	405425	169		chromosome1	1482288	1482440	152
chromosome1	441994	442251	257		chromosome1	1495075	1495368	293
chromosome1	445915	446132	217		chromosome1	1516891	1517086	195
chromosome1	453835	454070	235		chromosome1	1578204	1578356	152
chromosome1	459955	460205	250		chromosome1	1593108	1593288	180
chromosome1	468545	468715	170		chromosome1	1611346	1611529	183
chromosome1	472975	473172	197		chromosome1	1641531	1641732	201
chromosome1	476115	476284	169		chromosome1	1766720	1766889	169
chromosome1	478756	479001	245		chromosome1	1811321	1811523	202
chromosome1	482677	482910	233		chromosome1	1848598	1848778	180
chromosome1	485233	485429	196		chromosome1	1886362	1886539	177
chromosome1	504226	504425	199		chromosome1	1911724	1911879	155
chromosome1	513678	513831	153		chromosome1	1946227	1946391	164
chromosome1	519003	519273	270		chromosome1	1982196	1982368	172
chromosome1	520367	520583	216		chromosome1	1996700	1996898	198
chromosome1	522901	523061	160		chromosome1	1999406	1999599	193
chromosome1	541598	541781	183		chromosome1	2073565	2073722	157
chromosome1	555048	555306	258		chromosome1	2140253	2140414	161
chromosome1	563576	563736	160		chromosome1	2143816	2144052	236
chromosome1	577143	577690	547		chromosome1	2154452	2154658	206
chromosome1	578240	578471	231		chromosome1	2158121	2158331	210
chromosome1	581468	581632	164		chromosome1	2164097	2164257	160
chromosome1	584499	584680	181		chromosome1	2282069	2282260	191
chromosome1	598121	598488	367		chromosome1	2290952	2291170	218
chromosome1	603987	604148	161		chromosome1	2311935	2312100	165
chromosome1	607655	607854	199		chromosome1	2349321	2349558	237
chromosome1	608787	608972	185		chromosome1	2353355	2353579	224
chromosome1	610712	610866	154		chromosome1	2394311	2394500	189
chromosome1	617280	617464	184		chromosome1	2415168	2415373	205
chromosome1	617559	617854	295		chromosome1	2416044	2416247	203
chromosome1	633039	633231	192		chromosome1	2418167	2418350	183
chromosome1	650232	650524	292		chromosome1	2460964	2461127	163
chromosome1	664193	664374	181		chromosome1	2468347	2468505	158
chromosome1	670071	670237	166		chromosome1	2477681	2477890	209
chromosome1	678264	678554	290		chromosome1	2505868	2506040	172
chromosome1	689240	689432	192		chromosome1	2524880	2525132	252
chromosome1	718081	718298	217		chromosome1	2540731	2540923	192
chromosome1	724116	724274	158		chromosome1	2564241	2564417	176
chromosome1	746233	746413	180		chromosome1	2574513	2574754	241
chromosome1	757094	757339	245		chromosome1	2598119	2598288	169
chromosome1	762979	763342	363		chromosome1	2722526	2722706	180
chromosome1	767260	767486	226		chromosome1	2774942	2775135	193
chromosome1	783759	783999	240		chromosome1	2874830	2874981	151
chromosome1	792228	792383	155		chromosome1	2877223	2877463	240
chromosome1	794839	795002	163		chromosome1	2914215	2914462	247
chromosome1	821769	821926	157		chromosome1	3009860	3010105	245
chromosome1	823266	823538	272		chromosome1	3047367	3047553	186
chromosome1	838110	838300	190		chromosome1	3080819	3081032	213
chromosome1	843162	843321	159		chromosome1	3159246	3159751	505
chromosome1	869924	870107	183		chromosome1	3258277	3258441	164
chromosome1	876659	876943	284		chromosome1	3438728	3438913	185
chromosome1	887518	887674	156		chromosome1	3503926	3504097	171
chromosome1	892142	892414	272		chromosome1	3553773	3553967	194
chromosome1	894486	894692	206		chromosome1	3576308	3576517	209
chromosome1	894820	895020	200		chromosome1	3710715	3710941	226
chromosome1	898952	899160	208		chromosome1	3730966	3731156	190
chromosome1	902873	903070	197		chromosome1	3795976	3796193	217
chromosome1	914736	914959	223		chromosome1	3800999	3801193	194
chromosome1	928920	929180	260		chromosome1	3812342	3812582	240
chromosome1	933930	934309	379		chromosome1	3852762	3852955	193
chromosome1	938266	938418	152		chromosome1	3881633	3881822	189
chromosome1	946279	946490	211		chromosome1	3886472	3886643	171
chromosome1	948616	948768	152		chromosome1	3935186	3935393	207
chromosome1	949368	949529	161		chromosome1	4011407	4011589	182
chromosome1	959560	959751	191		chromosome1	4013598	4013861	263
chromosome1	983493	983696	203		chromosome1	4143555	4143754	199
chromosome1	987242	987420	178		chromosome1	4190129	4190284	155
chromosome1	987910	988115	205		chromosome1	4200024	4200206	182
chromosome1	997867	998048	181		chromosome1	4323192	4323396	204
chromosome1	1003777	1004098	321		chromosome1	4355242	4355426	184
chromosome1	1008032	1008273	241		chromosome1	4367099	4367291	192
chromosome1	1015402	1015564	162		chromosome1	4392481	4392672	191
chromosome1	1020848	1021000	152		chromosome1	4411226	4411410	184
chromosome1	1026199	1026356	157		chromosome1	4429437	4429670	233
chromosome1	1041276	1041498	222		chromosome1	4436778	4436984	206
chromosome1	1044754	1044911	157		chromosome1	4450460	4450653	193
chromosome1	1051518	1051678	160		chromosome1	4456407	4456612	205
chromosome1	1072375	1072570	195		chromosome1	4497952	4498119	167
chromosome1	1076693	1076916	223		chromosome1	4524550	4524856	306
chromosome1	1077657	1077952	295		chromosome1	4541889	4542105	216
chromosome1	1090552	1090720	168		chromosome1	4600725	4600940	215
chromosome1	1099494	1099701	207		chromosome1	4648332	4648513	181
chromosome1	1104603	1104815	212		chromosome1	4686281	4686528	247
chromosome1	1118316	1118526	210		chromosome1	4690012	4690169	157
chromosome1	1118629	1118991	362		chromosome1	4738906	4739084	178
chromosome1	1129345	1129541	196		chromosome1	4752564	4752761	197
chromosome1	1142777	1143072	295		chromosome1	4761016	4761255	239
chromosome1	1149659	1149856	197		chromosome1	4764260	4764456	196
chromosome1	1150890	1151115	225		chromosome1	4778637	4778800	163
chromosome1	1151174	1151350	176		chromosome1	4802620	4802781	161
chromosome1	1153431	1153604	173		chromosome1	4811359	4811545	186
chromosome1	1162906	1163070	164		chromosome1	4824843	4825038	195
chromosome1	1165554	1165734	180		chromosome1	4828783	4828952	169
chromosome1	1185466	1185692	226		chromosome1	4874074	4874247	173
chromosome1	1189514	1189681	167		chromosome1	4915384	4915675	291
chromosome1	1191937	1192218	281		chromosome1	4997173	4997326	153
chromosome1	1206028	1206236	208		chromosome1	5064314	5064596	282
chromosome1	1210597	1210798	201		chromosome1	5104152	5104353	201
chromosome1	1232060	1232231	171		chromosome1	5112909	5113120	211
chromosome1	1234072	1234241	169		chromosome1	5124218	5124396	178
chromosome1	1238784	1238953	169		chromosome1	5146019	5146211	192
chromosome1	1265721	1265999	278		chromosome1	5175120	5175322	202
chromosome1	1266085	1266289	204		chromosome1	5178151	5178361	210
chromosome1	1275254	1275520	266		chromosome1	5181202	5181365	163
chromosome1	1282989	1283142	153		chromosome1	5226027	5226204	177
chromosome1	1289230	1289405	175		chromosome1	5238363	5238562	199
chromosome1	1290753	1291013	260		chromosome1	5261826	5262009	183
chromosome1	1301074	1301248	174		chromosome1	5353707	5353887	180
chromosome1	1309491	1309714	223		chromosome1	5442624	5442814	190
chromosome1	1314881	1315163	282		chromosome1	5448122	5448318	196
chromosome1	1315877	1316045	168		chromosome1	5448670	5448852	182
chromosome1	1321135	1321318	183		chromosome1	5451963	5452200	237
chromosome1	1353725	1353892	167		chromosome1	5470564	5470839	275
chromosome1	1354038	1354213	175		chromosome1	5491697	5491994	297
chromosome1	1360891	1361114	223		chromosome1	5502104	5502331	227
chromosome1	1375530	1375881	351		chromosome1	5531134	5531288	154
chromosome1	1381562	1381803	241		chromosome2	35002	35160	158
chromosome1	1398268	1398681	413		chromosome2	67196	67376	180
chromosome1	1418778	1418945	167		chromosome2	120442	120625	183
chromosome1	1420472	1420624	152		chromosome2	128554	128724	170
chromosome1	1429943	1430110	167		chromosome2	148522	148697	175
chromosome1	1432818	1433021	203		chromosome2	155591	155880	289
chromosome1	1433749	1433934	185		chromosome2	168855	169020	165
chromosome1	1438174	1438375	201		chromosome2	177237	177398	161
chromosome1	1440546	1440713	167		chromosome2	180624	180848	224
chromosome1	1444492	1444863	371		chromosome2	200221	200384	163
chromosome1	1451358	1451559	201		chromosome2	228881	229518	637
chromosome1	1453591	1453822	231		chromosome2	310268	310465	197
chromosome1	1454500	1454764	264		chromosome2	313094	313249	155
chromosome1	1465524	1465733	209		chromosome2	344484	344747	263
chromosome1	1476140	1476348	208		chromosome2	362622	362879	257
chromosome1	1484964	1485175	211		chromosome2	412734	412908	174
chromosome1	1489765	1489946	181		chromosome2	841458	841801	343
chromosome1	1493871	1494266	395		chromosome2	928784	928935	151
chromosome1	1494333	1494507	174		chromosome2	938462	938654	192
chromosome1	1500448	1500656	208		chromosome2	988496	988723	227
chromosome1	1512389	1512542	153		chromosome2	991327	991513	186
chromosome1	1539787	1540060	273		chromosome2	996566	996733	167
chromosome1	1542683	1542836	153		chromosome2	1019391	1019579	188
chromosome1	1549957	1550113	156		chromosome2	1044078	1044360	282
chromosome1	1568363	1568574	211		chromosome2	1045745	1046068	323
chromosome1	1568654	1568861	207		chromosome2	1101466	1101674	208
chromosome1	1571602	1571935	333		chromosome2	1175909	1176062	153
chromosome1	1598049	1598527	478		chromosome2	1195834	1196003	169
chromosome1	1599398	1599704	306		chromosome2	1227150	1227360	210
chromosome1	1603301	1603483	182		chromosome2	1265151	1265460	309
chromosome1	1607219	1607440	221		chromosome2	1266296	1266483	187
chromosome1	1607918	1608082	164		chromosome2	1267484	1267707	223
chromosome1	1629931	1630138	207		chromosome2	1497535	1497694	159
chromosome1	1635524	1635723	199		chromosome2	1498316	1498495	179
chromosome1	1646281	1646495	214		chromosome2	1528947	1529103	156
chromosome1	1663298	1663539	241		chromosome2	1540818	1541010	192
chromosome1	1667066	1667396	330		chromosome2	1553348	1553845	497
chromosome1	1670194	1670370	176		chromosome2	1724630	1724818	188
chromosome1	1675595	1675805	210		chromosome2	1827856	1828041	185
chromosome1	1681635	1681788	153		chromosome2	1867714	1867910	196
chromosome1	1690141	1690310	169		chromosome2	1999067	1999221	154
chromosome1	1697724	1697894	170		chromosome2	2036953	2037130	177
chromosome1	1701693	1701906	213		chromosome2	2095936	2096185	249
chromosome1	1708622	1708820	198		chromosome2	2125428	2125617	189
chromosome1	1725404	1725673	269		chromosome2	2197908	2198087	179
chromosome1	1733725	1733967	242		chromosome2	2265355	2265599	244
chromosome1	1739772	1739982	210		chromosome2	2294788	2294975	187
chromosome1	1755957	1756114	157		chromosome2	2392177	2392357	180
chromosome1	1778292	1778496	204		chromosome2	2471845	2472084	239
chromosome1	1785311	1785478	167		chromosome2	2486115	2486574	459
chromosome1	1786165	1786418	253		chromosome2	2491028	2491259	231
chromosome1	1798862	1799061	199		chromosome2	2539941	2540140	199
chromosome1	1820365	1820563	198		chromosome2	2565610	2565764	154
chromosome1	1823417	1823686	269		chromosome2	2670065	2670295	230
chromosome1	1823816	1824135	319		chromosome2	2684799	2684970	171
chromosome1	1824441	1824610	169		chromosome2	2711527	2711679	152
chromosome1	1829713	1830089	376		chromosome2	2774015	2774176	161
chromosome1	1835036	1835268	232		chromosome2	2789543	2789727	184
chromosome1	1838329	1838520	191		chromosome2	2794316	2794475	159
chromosome1	1840254	1840436	182		chromosome2	2829614	2829781	167
chromosome1	1850705	1851214	509		chromosome2	2877531	2877689	158
chromosome1	1871908	1872093	185		chromosome2	2894864	2895063	199
chromosome1	1874037	1874323	286		chromosome2	2971111	2971355	244
chromosome1	1875542	1875820	278		chromosome2	2974634	2974852	218
chromosome1	1881950	1882179	229		chromosome2	2976582	2976765	183
chromosome1	1890281	1890529	248		chromosome2	2988384	2988607	223
chromosome1	1895127	1895295	168		chromosome2	3007774	3007944	170
chromosome1	1897263	1897495	232		chromosome2	3052365	3052535	170
chromosome1	1898804	1899038	234		chromosome2	3067533	3067740	207
chromosome1	1906910	1907077	167		chromosome2	3068822	3068991	169
chromosome1	1915844	1916059	215		chromosome2	3089783	3089957	174
chromosome1	1920867	1921019	152		chromosome2	3216126	3216278	152
chromosome1	1928396	1928574	178		chromosome2	3234412	3234612	200
chromosome1	1944002	1944185	183		chromosome2	3250043	3250210	167
chromosome1	1957133	1957436	303		chromosome2	3314224	3314391	167
chromosome1	1968682	1968876	194		chromosome2	3334871	3335062	191
chromosome1	1974067	1974243	176		chromosome2	3359965	3360235	270
chromosome1	1993083	1993258	175		chromosome2	3380312	3380463	151
chromosome1	1993401	1993659	258		chromosome2	3422028	3422217	189
chromosome1	1999599	1999753	154		chromosome2	3446316	3446478	162
chromosome1	2011932	2012087	155		chromosome2	3448214	3448377	163
chromosome1	2012682	2012886	204		chromosome2	3472075	3472306	231
chromosome1	2030378	2030614	236		chromosome2	3475693	3475893	200
chromosome1	2030876	2031119	243		chromosome2	3487130	3487345	215
chromosome1	2035704	2035866	162		chromosome2	3507450	3507673	223
chromosome1	2048256	2048416	160		chromosome2	3530501	3530707	206
chromosome1	2052656	2052822	166		chromosome2	3551190	3551380	190
chromosome1	2057305	2057569	264		chromosome2	3567499	3567714	215
chromosome1	2063781	2064053	272		chromosome2	3590586	3590812	226
chromosome1	2082515	2082741	226		chromosome2	3611667	3611849	182
chromosome1	2089154	2089309	155		chromosome2	3617888	3618043	155
chromosome1	2095307	2095545	238		chromosome2	3625291	3625640	349
chromosome1	2101779	2101962	183		chromosome2	3642270	3642517	247
chromosome1	2106812	2107144	332		chromosome2	3662441	3662640	199
chromosome1	2111243	2111414	171		chromosome2	3685337	3685534	197
chromosome1	2144923	2145282	359		chromosome2	3702313	3702505	192
chromosome1	2151863	2152070	207		chromosome2	3721490	3721659	169
chromosome1	2166997	2167202	205		chromosome2	3784512	3784749	237
chromosome1	2173751	2174075	324		chromosome2	3805607	3805773	166
chromosome1	2177073	2177409	336		chromosome2	3892914	3893094	180
chromosome1	2178311	2178488	177		chromosome2	3897950	3898112	162
chromosome1	2186965	2187195	230		chromosome2	3928006	3928170	164
chromosome1	2203019	2203362	343		chromosome2	3933786	3933941	155
chromosome1	2214750	2214941	191		chromosome2	3940289	3940510	221
chromosome1	2215419	2215689	270		chromosome2	4020154	4020315	161
chromosome1	2227844	2228011	167		chromosome2	4021841	4022008	167
chromosome1	2228823	2228987	164		chromosome2	4024105	4024258	153
chromosome1	2242537	2242697	160		chromosome2	4078913	4079065	152
chromosome1	2248550	2248728	178		chromosome2	4081702	4081898	196
chromosome1	2276556	2276816	260		chromosome2	4103873	4104065	192
chromosome1	2279394	2279588	194		chromosome2	4106003	4106306	303
chromosome1	2284223	2284415	192		chromosome2	4140152	4140310	158
chromosome1	2291536	2291721	185		chromosome2	4180530	4180700	170
chromosome1	2297949	2298135	186		chromosome2	4208099	4208284	185
chromosome1	2298474	2298937	463		chromosome2	4264989	4265334	345
chromosome1	2313491	2313654	163		chromosome2	4300479	4300661	182
chromosome1	2318270	2318493	223		chromosome2	4309872	4310072	200
chromosome1	2325355	2325563	208		chromosome2	4336797	4336998	201
chromosome1	2327637	2327837	200		chromosome2	4346443	4346627	184
chromosome1	2330657	2330815	158		chromosome2	4368166	4368367	201
chromosome1	2353971	2354144	173		chromosome2	4375132	4375302	170
chromosome1	2359874	2360033	159		chromosome2	4460375	4460678	303
chromosome1	2362235	2362387	152		chromosome2	4483552	4483861	309
chromosome1	2371478	2371752	274		chromosome3	62652	62838	186
chromosome1	2380286	2380541	255		chromosome3	113425	113623	198
chromosome1	2382329	2382527	198		chromosome3	225786	225997	211
chromosome1	2396851	2397048	197		chromosome3	235498	235681	183
chromosome1	2401584	2401776	192		chromosome3	236396	236716	320
chromosome1	2405988	2406181	193		chromosome3	241774	242070	296
chromosome1	2415722	2415926	204		chromosome3	245732	245889	157
chromosome1	2423814	2424049	235		chromosome3	322359	322521	162
chromosome1	2432970	2433149	179		chromosome3	427043	427260	217
chromosome1	2435713	2435908	195		chromosome3	552259	552428	169
chromosome1	2437489	2437685	196		chromosome3	565360	565515	155
chromosome1	2441863	2442100	237		chromosome3	589904	590081	177
chromosome1	2451071	2451265	194		chromosome3	739281	739477	196
chromosome1	2456496	2456665	169		chromosome3	820511	820771	260
chromosome1	2462159	2462316	157		chromosome3	823245	823446	201
chromosome1	2467320	2467520	200		chromosome3	1011066	1011250	184
chromosome1	2474517	2474682	165		chromosome3	1197655	1197910	255
chromosome1	2489056	2489253	197		chromosome3	1200384	1200644	260
chromosome1	2495329	2495521	192		chromosome3	1291990	1292148	158
chromosome1	2510903	2511111	208		chromosome3	1416732	1416938	206
chromosome1	2519221	2519382	161		chromosome3	1492470	1492682	212
chromosome1	2533238	2533408	170		chromosome3	1545373	1545575	202
chromosome1	2537914	2538124	210		chromosome3	1554379	1554557	178
chromosome1	2542650	2542879	229		chromosome3	1634652	1634935	283
chromosome1	2544346	2544648	302		chromosome3	1657529	1657718	189
chromosome1	2555936	2556096	160		chromosome3	1694743	1694950	207
chromosome1	2558415	2558573	158		chromosome3	1695121	1695439	318
chromosome1	2562289	2562546	257		chromosome3	1721983	1722140	157
chromosome1	2572619	2572814	195		chromosome3	1843303	1843471	168
chromosome1	2575949	2576105	156		chromosome3	1894870	1895038	168
chromosome1	2582983	2583158	175		chromosome3	1988167	1988318	151
chromosome1	2583726	2583902	176		chromosome3	2039772	2039995	223
chromosome1	2585005	2585158	153		chromosome3	2044365	2044671	306
chromosome1	2594209	2594368	159		chromosome3	2076957	2077145	188
chromosome1	2600928	2601081	153		chromosome3	2269740	2269930	190
chromosome1	2605230	2605442	212		chromosome3	2292120	2292302	182
chromosome1	2605534	2605747	213		chromosome3	2354545	2354724	179
chromosome1	2624070	2624237	167		chromosome1	51542	51749	207
chromosome1	2625093	2625293	200		chromosome1	59160	59595	435
chromosome1	2642332	2642491	159		chromosome1	76832	77125	293
chromosome1	2643397	2643549	152		chromosome1	93872	94055	183
chromosome1	2650493	2650748	255		chromosome1	120217	120444	227
chromosome1	2664659	2664934	275		chromosome1	123747	123928	181
chromosome1	2665446	2665613	167		chromosome1	146519	146813	294
chromosome1	2671585	2671771	186		chromosome1	151760	151920	160
chromosome1	2673127	2673282	155		chromosome1	162939	163151	212
chromosome1	2673573	2673781	208		chromosome1	238702	238913	211
chromosome1	2679107	2679307	200		chromosome1	414824	415021	197
chromosome1	2689446	2689690	244		chromosome1	453532	453835	303
chromosome1	2693764	2694077	313		chromosome1	464215	464467	252
chromosome1	2703806	2703969	163		chromosome1	543706	543885	179
chromosome1	2707816	2708077	261		chromosome1	679411	679814	403
chromosome1	2709475	2709736	261		chromosome1	714215	714511	296
chromosome1	2718461	2718771	310		chromosome1	761955	762141	186
chromosome1	2720457	2720638	181		chromosome1	1230253	1230470	217
chromosome1	2746683	2747019	336		chromosome1	1860621	1860810	189
chromosome1	2762055	2762271	216		chromosome1	2290060	2290405	345
chromosome1	2786984	2787193	209		chromosome1	2482371	2482627	256
chromosome1	2793485	2793661	176		chromosome1	2645315	2645469	154
chromosome1	2800402	2800576	174		chromosome1	2871630	2871792	162
chromosome1	2802727	2802969	242		chromosome1	2913192	2913552	360
chromosome1	2803766	2803968	202		chromosome1	2931888	2932281	393
chromosome1	2830268	2830421	153		chromosome1	2959932	2960128	196
chromosome1	2843647	2843936	289		chromosome1	3001548	3001757	209
chromosome1	2845319	2845473	154		chromosome1	3383797	3383991	194
chromosome1	2853922	2854155	233		chromosome1	3677851	3678045	194
chromosome1	2871792	2872223	431		chromosome1	3748524	3748734	210
chromosome1	2875906	2876107	201		chromosome1	4156354	4156521	167
chromosome1	2886801	2886960	159		chromosome1	4437854	4438015	161
chromosome1	2892912	2893169	257		chromosome1	4472186	4472496	310
chromosome1	2907274	2907492	218		chromosome1	4514707	4515125	418
chromosome1	2910244	2910413	169		chromosome1	4780170	4780392	222
chromosome1	2931343	2931557	214		chromosome1	4916653	4916968	315
chromosome1	2936973	2937214	241		chromosome1	5454518	5454693	175
chromosome1	2942217	2942370	153		chromosome1	5466516	5466740	224
chromosome1	2967719	2967942	223		chromosome1	5492800	5493160	360
chromosome1	2971323	2971565	242		chromosome1	5505974	5506175	201
chromosome1	2977600	2977780	180		chromosome1	5517695	5517875	180
chromosome1	2983329	2983485	156		chromosome2	24183	24452	269
chromosome1	2989200	2989366	166		chromosome2	69961	70147	186
chromosome1	2992336	2992681	345		chromosome2	71841	72051	210
chromosome1	2993251	2993474	223		chromosome2	136880	137079	199
chromosome1	3004882	3005079	197		chromosome2	153002	153318	316
chromosome1	3009360	3009628	268		chromosome2	307853	308083	230
chromosome1	3010499	3010687	188		chromosome2	699875	700239	364
chromosome1	3018815	3019032	217		chromosome2	1000749	1000900	151
chromosome1	3020319	3020514	195		chromosome2	1184228	1184397	169
chromosome1	3030462	3030815	353		chromosome2	1913579	1913846	267
chromosome1	3033412	3033855	443		chromosome2	2600925	2601363	438
chromosome1	3037513	3037671	158		chromosome2	3926824	3926992	168
chromosome1	3040981	3041133	152		chromosome2	4252802	4253127	325
chromosome1	3043353	3043620	267		chromosome2	4435757	4435936	179
chromosome1	3043710	3043876	166		chromosome2	4457531	4457695	164
chromosome1	3047673	3047878	205		chromosome3	77480	77701	221
chromosome1	3071135	3071310	175		chromosome3	122324	122689	365
chromosome1	3072395	3072567	172		chromosome3	140288	140615	327
chromosome1	3072655	3072836	181		chromosome3	1452840	1453025	185
chromosome1	3076692	3077035	343		chromosome3	1871225	1871393	168
chromosome1	3084301	3084483	182		chromosome3	1935793	1935987	194
chromosome1	3093229	3093403	174		chromosome3	2081257	2081678	421
chromosome1	3105793	3105951	158		chromosome3	2292949	2293171	222
chromosome1	3115361	3115513	152		chromosome3	2352565	2352870	305
chromosome1	3134755	3135021	266		chromosome1	81704	82437	733
chromosome1	3145597	3145852	255		chromosome1	95324	95598	274
chromosome1	3149723	3150164	441		chromosome1	122526	122722	196
chromosome1	3180018	3180194	176		chromosome1	244356	244507	151
chromosome1	3190838	3191068	230		chromosome1	325409	325625	216
chromosome1	3211670	3211891	221		chromosome1	682647	682813	166
chromosome1	3222137	3222308	171		chromosome1	703035	703309	274
chromosome1	3226270	3226443	173		chromosome1	1083433	1083722	289
chromosome1	3231099	3231302	203		chromosome1	1667518	1667738	220
chromosome1	3233480	3233640	160		chromosome1	2060875	2061059	184
chromosome1	3237326	3237479	153		chromosome1	2381496	2381676	180
chromosome1	3238396	3238589	193		chromosome1	2637431	2637655	224
chromosome1	3241181	3241365	184		chromosome1	3273195	3273380	185
chromosome1	3242408	3242583	175		chromosome1	3443738	3443972	234
chromosome1	3245228	3245442	214		chromosome1	3729065	3729342	277
chromosome1	3286367	3286570	203		chromosome1	4071505	4071720	215
chromosome1	3292786	3292938	152		chromosome1	4375070	4375277	207
chromosome1	3293424	3293589	165		chromosome1	4417205	4417432	227
chromosome1	3300329	3300492	163		chromosome1	4675697	4675859	162
chromosome1	3302548	3302856	308		chromosome2	934258	934447	189
chromosome1	3312936	3313096	160		chromosome2	1150046	1150369	323
chromosome1	3313200	3313409	209		chromosome2	1588888	1589092	204
chromosome1	3316604	3316886	282		chromosome2	1748770	1749048	278
chromosome1	3321656	3321971	315		chromosome3	728349	728547	198
chromosome1	3332293	3332587	294		chromosome3	1837894	1838415	521
chromosome1	3338945	3339132	187		chromosome1	109230	109401	171
chromosome1	3344608	3344760	152		chromosome1	281183	281354	171
chromosome1	3360992	3361338	346		chromosome1	1182446	1182613	167
chromosome1	3365685	3365895	210		chromosome1	1189342	1189514	172
chromosome1	3374886	3375112	226		chromosome1	2263202	2263395	193
chromosome1	3383991	3384260	269		chromosome1	2515039	2515204	165
chromosome1	3394675	3394914	239		chromosome1	4010541	4011039	498
chromosome1	3405915	3406229	314		chromosome1	4467644	4467828	184
chromosome1	3410764	3410967	203		chromosome1	4555151	4555447	296
chromosome1	3416292	3416585	293		chromosome1	5067239	5067529	290
chromosome1	3425745	3425898	153		chromosome2	194360	194517	157
chromosome1	3436058	3436269	211		chromosome2	359820	359998	178
chromosome1	3438126	3438310	184		chromosome2	723224	723566	342
chromosome1	3438427	3438626	199		chromosome2	1021532	1021712	180
chromosome1	3442973	3443355	382		chromosome2	1216092	1216244	152
chromosome1	3456500	3456676	176		chromosome2	1296418	1296583	165
chromosome1	3462141	3462300	159		chromosome2	1485343	1485553	210
chromosome1	3478198	3478500	302		chromosome2	1835594	1835995	401
chromosome1	3497399	3497551	152		chromosome2	2213494	2213657	163
chromosome1	3498811	3499058	247		chromosome2	3102395	3102846	451
chromosome1	3513875	3514026	151		chromosome2	3228459	3228768	309
chromosome1	3529880	3530060	180		chromosome2	3241362	3241665	303
chromosome1	3536394	3536545	151		chromosome2	4475744	4475962	218
chromosome1	3548947	3549205	258		chromosome2	4515727	4515879	152
chromosome1	3559991	3560191	200		chromosome3	154579	154830	251
chromosome1	3573249	3573404	155		chromosome3	202837	203173	336
chromosome1	3575589	3576155	566		chromosome3	707917	708139	222
chromosome1	3579593	3579932	339		chromosome3	792601	793018	417
chromosome1	3584816	3585006	190		chromosome3	1064264	1064789	525
chromosome1	3591870	3592119	249		chromosome3	2296118	2296278	160
chromosome1	3611828	3612077	249		chromosome2	520507	520740	233
chromosome1	3618850	3619046	196		chromosome1	5513321	5513478	157
chromosome1	3635197	3635359	162		chromosome1	131036	131230	194
chromosome1	3642793	3643065	272		chromosome1	1821167	1821340	173
chromosome1	3654889	3655166	277		chromosome1	2955677	2955831	154
chromosome1	3663340	3663802	462		chromosome1	3143066	3143229	163
chromosome1	3665794	3665954	160		chromosome1	3143271	3143488	217
chromosome1	3671497	3671650	153		chromosome1	4012172	4012391	219
chromosome1	3683246	3683419	173		chromosome1	5173463	5173638	175
chromosome1	3688402	3688660	258		chromosome2	129699	129982	283
chromosome1	3710256	3710542	286		chromosome2	174337	174513	176
chromosome1	3722248	3722503	255		chromosome2	592608	592772	164
chromosome1	3735687	3735892	205		chromosome2	669505	669680	175
chromosome1	3736435	3736587	152		chromosome2	1301790	1301953	163
chromosome1	3743959	3744160	201		chromosome2	1953271	1953478	207
chromosome1	3747776	3748047	271		chromosome2	2630623	2631061	438
chromosome1	3798426	3798669	243		chromosome2	3328834	3329020	186
chromosome1	3801724	3801884	160		chromosome2	4081048	4081234	186
chromosome1	3804302	3804465	163		chromosome2	4285402	4285564	162
chromosome1	3810028	3810238	210		chromosome3	206814	207149	335
chromosome1	3821467	3821655	188		chromosome3	283060	283239	179
chromosome1	3829346	3829560	214		chromosome3	531153	531326	173
chromosome1	3843208	3843383	175		chromosome3	1593205	1593362	157
chromosome1	3847063	3847503	440		chromosome3	1689189	1689377	188
chromosome1	3850848	3851016	168		chromosome1	57577	57878	301
chromosome1	3876117	3876677	560		chromosome1	3791819	3791970	151
chromosome1	3891139	3891513	374		chromosome2	2526655	2526907	252
chromosome1	3895711	3895872	161		chromosome2	3941721	3941919	198
chromosome1	3897416	3897640	224		chromosome2	3987323	3987591	268
chromosome1	3899709	3899919	210		chromosome2	4259170	4259352	182
chromosome1	3907194	3907511	317		chromosome3	2287270	2287499	229
chromosome1	3910389	3910588	199		chromosome3	2217821	2218052	231
chromosome1	3920103	3920371	268		chromosome1	144645	144855	210
chromosome1	3920704	3921018	314		chromosome1	1724816	1724970	154
chromosome1	3921760	3921922	162		chromosome1	1650773	1651037	264
chromosome1	3924144	3924320	176		chromosome1	2465020	2465249	229
chromosome1	3924415	3924659	244		chromosome1	5080547	5080757	210
chromosome1	3927287	3927439	152		chromosome2	1680477	1680822	345
chromosome1	3934797	3935095	298		chromosome2	2960336	2960569	233
chromosome1	3939837	3940051	214		chromosome1	77382	77633	251
chromosome1	3951654	3951838	184		chromosome1	105914	106102	188
chromosome1	3956965	3957129	164		chromosome1	150969	151147	178
chromosome1	3959538	3959742	204		chromosome1	215485	215682	197
chromosome1	3962929	3963111	182		chromosome1	435164	435332	168
chromosome1	3966518	3966771	253		chromosome1	562707	562914	207
chromosome1	3968804	3969029	225		chromosome1	719500	719698	198
chromosome1	3980861	3981112	251		chromosome1	748986	749208	222
chromosome1	3991386	3992093	707		chromosome1	934405	934559	154
chromosome1	3994295	3994751	456		chromosome1	949029	949274	245
chromosome1	4007620	4007814	194		chromosome1	965363	965518	155
chromosome1	4009676	4010435	759		chromosome1	1050132	1050307	175
chromosome1	4013974	4014183	209		chromosome1	1286461	1286653	192
chromosome1	4019723	4019883	160		chromosome1	1531075	1531254	179
chromosome1	4037607	4037787	180		chromosome1	1785737	1785899	162
chromosome1	4053309	4053604	295		chromosome1	1819492	1819685	193
chromosome1	4064957	4065208	251		chromosome1	1834161	1834357	196
chromosome1	4081149	4081377	228		chromosome1	1844382	1844583	201
chromosome1	4088595	4088768	173		chromosome1	1954202	1954442	240
chromosome1	4097112	4097361	249		chromosome1	1955889	1956139	250
chromosome1	4100156	4100310	154		chromosome1	1956393	1956547	154
chromosome1	4104720	4104906	186		chromosome1	1993789	1993982	193
chromosome1	4105751	4105966	215		chromosome1	2209091	2209267	176
chromosome1	4106099	4106439	340		chromosome1	2451622	2451824	202
chromosome1	4113624	4113794	170		chromosome1	2509967	2510172	205
chromosome1	4133480	4133640	160		chromosome1	2527414	2527583	169
chromosome1	4135909	4136076	167		chromosome1	2628194	2628484	290
chromosome1	4139199	4139509	310		chromosome1	2641915	2642083	168
chromosome1	4142308	4142847	539		chromosome1	2937315	2937520	205
chromosome1	4143143	4143380	237		chromosome1	2979715	2979885	170
chromosome1	4152985	4153212	227		chromosome1	3500401	3500561	160
chromosome1	4157688	4157885	197		chromosome1	3559240	3559412	172
chromosome1	4167701	4167887	186		chromosome1	3620223	3620402	179
chromosome1	4178247	4178504	257		chromosome1	3847955	3848113	158
chromosome1	4183092	4183286	194		chromosome1	3880992	3881157	165
chromosome1	4195193	4195435	242		chromosome1	3994887	3995057	170
chromosome1	4195557	4195765	208		chromosome1	4009071	4009453	382
chromosome1	4208844	4209004	160		chromosome1	4011861	4012044	183
chromosome1	4216852	4217044	192		chromosome1	4107351	4107514	163
chromosome1	4219194	4219505	311		chromosome1	4196576	4196818	242
chromosome1	4223671	4223834	163		chromosome1	4325880	4326034	154
chromosome1	4223938	4224123	185		chromosome1	4361277	4361513	236
chromosome1	4226835	4227010	175		chromosome1	4361652	4361907	255
chromosome1	4230406	4230622	216		chromosome1	4516404	4516594	190
chromosome1	4234786	4235084	298		chromosome1	4526579	4526754	175
chromosome1	4235196	4235384	188		chromosome1	4527727	4527905	178
chromosome1	4248682	4248843	161		chromosome1	4528557	4528720	163
chromosome1	4251454	4251689	235		chromosome1	4528799	4528951	152
chromosome1	4253568	4253791	223		chromosome1	4529179	4529393	214
chromosome1	4261434	4261589	155		chromosome1	4606690	4606843	153
chromosome1	4265162	4265335	173		chromosome1	4721945	4722164	219
chromosome1	4266935	4267092	157		chromosome1	4737447	4737633	186
chromosome1	4270868	4271024	156		chromosome1	5177209	5177371	162
chromosome1	4279519	4279705	186		chromosome1	5425240	5425394	154
chromosome1	4291743	4292022	279		chromosome1	5465698	5465852	154
chromosome1	4295016	4295167	151		chromosome1	5472016	5472177	161
chromosome1	4299583	4299822	239		chromosome1	5472405	5472585	180
chromosome1	4328825	4329015	190		chromosome1	5473615	5473872	257
chromosome1	4336801	4337111	310		chromosome1	5479346	5479512	166
chromosome1	4338540	4338707	167		chromosome1	5480790	5480994	204
chromosome1	4362070	4362443	373		chromosome1	5491076	5491311	235
chromosome1	4365486	4365657	171		chromosome1	5558663	5558822	159
chromosome1	4372772	4372930	158		chromosome2	24764	24930	166
chromosome1	4374230	4374395	165		chromosome2	89898	90087	189
chromosome1	4393960	4394151	191		chromosome2	103022	103174	152
chromosome1	4401621	4401785	164		chromosome2	129076	129227	151
chromosome1	4415401	4415606	205		chromosome2	133345	133589	244
chromosome1	4422530	4422747	217		chromosome2	168438	168611	173
chromosome1	4439611	4439899	288		chromosome2	258833	259031	198
chromosome1	4447493	4447796	303		chromosome2	352918	353114	196
chromosome1	4455695	4455949	254		chromosome2	577951	578129	178
chromosome1	4460831	4461079	248		chromosome2	780569	780745	176
chromosome1	4474966	4475219	253		chromosome2	813708	813875	167
chromosome1	4477292	4477473	181		chromosome2	890105	890329	224
chromosome1	4479947	4480206	259		chromosome2	890403	890582	179
chromosome1	4502118	4502294	176		chromosome2	948839	949008	169
chromosome1	4506877	4507063	186		chromosome2	1059312	1059502	190
chromosome1	4509956	4510108	152		chromosome2	1079994	1080163	169
chromosome1	4515125	4515398	273		chromosome2	1351056	1351225	169
chromosome1	4518518	4518700	182		chromosome2	1456228	1456486	258
chromosome1	4525074	4525423	349		chromosome2	1545579	1545742	163
chromosome1	4531658	4532057	399		chromosome2	1555520	1555724	204
chromosome1	4534374	4534633	259		chromosome2	1573485	1573713	228
chromosome1	4540323	4540643	320		chromosome2	1679558	1679745	187
chromosome1	4548861	4549102	241		chromosome2	1680168	1680360	192
chromosome1	4562812	4563107	295		chromosome2	1825747	1825924	177
chromosome1	4565435	4565600	165		chromosome2	2022650	2022868	218
chromosome1	4566139	4566344	205		chromosome2	2117442	2117644	202
chromosome1	4577938	4578091	153		chromosome2	2117739	2117931	192
chromosome1	4606100	4606373	273		chromosome2	2168512	2168691	179
chromosome1	4648729	4648924	195		chromosome2	2347263	2347448	185
chromosome1	4664194	4664355	161		chromosome2	2581000	2581157	157
chromosome1	4674409	4674624	215		chromosome2	2738244	2738404	160
chromosome1	4680216	4680369	153		chromosome2	2828522	2828712	190
chromosome1	4685659	4685819	160		chromosome2	3009862	3010074	212
chromosome1	4689125	4689313	188		chromosome2	3010212	3010738	526
chromosome1	4705939	4706179	240		chromosome2	3114232	3114404	172
chromosome1	4716312	4716556	244		chromosome2	3139551	3139713	162
chromosome1	4721136	4721374	238		chromosome2	3236562	3236718	156
chromosome1	4722402	4722818	416		chromosome2	3409650	3409838	188
chromosome1	4773169	4773368	199		chromosome2	3425187	3425368	181
chromosome1	4773493	4773695	202		chromosome2	3491214	3491427	213
chromosome1	4775523	4775717	194		chromosome2	3496920	3497089	169
chromosome1	4782265	4782449	184		chromosome2	3612187	3612386	199
chromosome1	4787605	4788154	549		chromosome2	3622925	3623131	206
chromosome1	4789201	4789437	236		chromosome2	3623817	3624061	244
chromosome1	4791477	4791632	155		chromosome2	3624343	3624749	406
chromosome1	4799406	4799622	216		chromosome2	3624908	3625061	153
chromosome1	4807414	4807577	163		chromosome2	3701670	3701835	165
chromosome1	4820662	4820837	175		chromosome2	4035718	4035880	162
chromosome1	4843592	4843832	240		chromosome2	4108500	4108708	208
chromosome1	4849506	4849660	154		chromosome2	4129660	4129823	163
chromosome1	4860053	4860294	241		chromosome2	4255004	4255193	189
chromosome1	4861259	4861410	151		chromosome2	4292721	4292888	167
chromosome1	4863511	4863695	184		chromosome2	4407126	4407277	151
chromosome1	4880758	4880911	153		chromosome2	4419867	4420077	210
chromosome1	4890165	4890324	159		chromosome2	4471735	4472029	294
chromosome1	4901406	4901606	200		chromosome2	4472484	4472685	201
chromosome1	4904223	4904445	222		chromosome2	4484386	4484539	153
chromosome1	4910884	4911083	199		chromosome3	123263	123436	173
chromosome1	4911339	4911747	408		chromosome3	140903	141085	182
chromosome1	4915924	4916220	296		chromosome3	201338	201516	178
chromosome1	4927990	4928210	220		chromosome3	205687	205880	193
chromosome1	4954434	4954599	165		chromosome3	231068	231319	251
chromosome1	4960993	4961171	178		chromosome3	231901	232088	187
chromosome1	4983974	4984362	388		chromosome3	347678	347831	153
chromosome1	4994726	4995020	294		chromosome3	352607	352795	188
chromosome1	5027439	5027644	205		chromosome3	369379	369608	229
chromosome1	5044716	5044898	182		chromosome3	385934	386113	179
chromosome1	5048977	5049179	202		chromosome3	617085	617241	156
chromosome1	5055029	5055189	160		chromosome3	714651	714828	177
chromosome1	5059091	5059290	199		chromosome3	716634	716795	161
chromosome1	5073899	5074157	258		chromosome3	853885	854075	190
chromosome1	5085163	5085380	217		chromosome3	965172	965367	195
chromosome1	5087727	5087988	261		chromosome3	1038981	1039169	188
chromosome1	5095870	5096074	204		chromosome3	1213847	1214006	159
chromosome1	5116660	5117092	432		chromosome3	1267837	1268032	195
chromosome1	5122088	5122261	173		chromosome3	1608616	1608802	186
chromosome1	5123738	5123977	239		chromosome3	1617148	1617330	182
chromosome1	5129023	5129286	263		chromosome3	1844547	1844765	218
chromosome1	5138156	5138372	216		chromosome3	1862776	1862952	176
chromosome1	5140206	5140380	174		chromosome3	1867600	1867754	154
chromosome1	5142222	5142377	155		chromosome3	1917216	1917402	186
chromosome1	5143664	5143831	167		chromosome3	1991455	1991615	160
chromosome1	5148664	5148836	172		chromosome3	1991704	1991872	168
chromosome1	5159150	5159665	515		chromosome3	2022773	2022926	153
chromosome1	5174553	5174999	446		chromosome3	2086203	2086355	152
chromosome1	5186165	5186343	178		chromosome3	2308480	2308644	164
chromosome1	5201845	5202041	196		chromosome1	464594	464827	233
chromosome1	5208463	5208636	173		chromosome1	1665352	1665593	241
chromosome1	5221493	5221920	427		chromosome2	2302927	2303087	160
chromosome1	5230969	5231124	155		chromosome2	3975904	3976095	191
chromosome1	5233907	5234061	154		chromosome3	969719	970373	654
chromosome1	5243772	5243998	226		chromosome3	1672748	1673060	312
chromosome1	5247576	5247747	171		chromosome3	1673698	1673973	275
chromosome1	5256523	5256787	264		chromosome3	2258214	2258405	191
chromosome1	5266641	5266868	227		chromosome1	2719285	2719441	156
chromosome1	5272670	5272997	327		chromosome1	3032702	3032933	231
chromosome1	5294811	5295012	201		chromosome1	3164517	3164874	357
chromosome1	5298511	5298738	227		chromosome1	3320599	3320774	175
chromosome1	5309044	5309299	255		chromosome1	3549847	3550068	221
chromosome1	5311082	5311279	197		chromosome2	1312133	1312323	190
chromosome1	5314597	5314850	253		chromosome2	2051934	2052139	205
chromosome1	5317731	5317898	167		chromosome2	571795	572013	218
chromosome1	5320696	5321071	375		chromosome2	2850548	2850699	151
chromosome1	5321375	5321654	279		chromosome2	2851368	2851533	165
chromosome1	5333947	5334105	158		chromosome3	791993	792304	311
chromosome1	5366393	5366663	270		chromosome3	1918579	1918772	193
chromosome1	5367289	5367445	156		chromosome3	1919107	1919380	273
chromosome1	5375026	5375221	195		chromosome3	1919642	1919837	195
chromosome1	5375361	5375609	248		chromosome3	1920180	1920356	176
chromosome1	5382941	5383105	164		chromosome3	1920721	1920952	231
chromosome1	5385605	5385782	177		chromosome3	1922500	1922666	166
chromosome1	5387309	5387520	211		chromosome3	1922727	1922886	159
chromosome1	5391967	5392188	221		chromosome1	5172416	5172579	163
chromosome1	5402229	5402424	195		chromosome1	454575	454742	167
chromosome1	5403044	5403215	171		chromosome1	520025	520189	164
chromosome1	5412304	5412474	170		chromosome1	663154	663376	222
chromosome1	5419157	5419331	174		chromosome1	1357900	1358129	229
chromosome1	5428150	5428412	262		chromosome1	1359755	1360065	310
chromosome1	5434905	5435100	195		chromosome1	3158794	3158976	182
chromosome1	5437278	5437456	178		chromosome1	3665464	3665665	201
chromosome1	5437682	5437880	198		chromosome1	3745619	3745884	265
chromosome1	5443099	5443320	221		chromosome1	4716069	4716224	155
chromosome1	5444291	5444463	172		chromosome1	5157374	5157530	156
chromosome1	5449194	5449367	173		chromosome1	5270642	5270984	342
chromosome1	5460037	5460217	180		chromosome1	5426923	5427162	239
chromosome1	5466048	5466392	344		chromosome2	332489	332651	162
chromosome1	5474954	5475336	382		chromosome2	964433	964598	165
chromosome1	5476512	5476699	187		chromosome2	1046559	1046717	158
chromosome1	5479636	5479875	239		chromosome2	1917284	1917438	154
chromosome1	5504784	5505009	225		chromosome2	2702964	2703159	195
chromosome1	5516903	5517150	247		chromosome2	3426071	3426295	224
chromosome1	96416	96585	169		chromosome2	3487896	3488191	295
chromosome1	438611	438814	203		chromosome2	3491735	3492229	494
chromosome1	669763	669978	215		chromosome2	3622393	3622653	260
chromosome1	1148036	1148263	227		chromosome2	3860768	3860947	179
chromosome1	1206361	1206592	231		chromosome2	3861062	3861336	274
chromosome1	1527061	1527324	263		chromosome2	3981978	3982247	269
chromosome1	1904198	1904356	158		chromosome2	4107532	4107785	253
chromosome1	2663656	2664294	638		chromosome2	4252172	4252343	171
chromosome1	3004174	3004543	369		chromosome3	209424	209597	173
chromosome1	3191139	3191399	260		chromosome3	230457	230667	210
chromosome1	3700553	3700751	198		chromosome3	319710	319949	239
chromosome1	4140822	4141095	273		chromosome3	531592	531756	164
chromosome1	4447895	4448069	174		chromosome3	719969	720153	184
chromosome1	4937572	4937752	180		chromosome3	1038420	1038577	157
chromosome1	5319897	5320071	174		chromosome3	1196583	1196741	158
chromosome1	5426421	5426661	240		chromosome3	1589993	1590188	195
chromosome1	386172	386331	159		chromosome3	2044901	2045296	395
chromosome1	436014	436208	194		chromosome1	108117	108297	180
chromosome1	653255	653525	270		chromosome1	382125	382304	179
chromosome1	753436	753675	239		chromosome1	382515	382747	232
chromosome1	849209	849515	306		chromosome1	429039	429313	274
chromosome1	884209	884391	182		chromosome1	439477	439747	270
chromosome1	1179965	1180276	311		chromosome1	440835	441185	350
chromosome1	1258727	1258932	205		chromosome1	763881	764251	370
chromosome1	1285487	1285643	156		chromosome1	765828	766086	258
chromosome1	1294055	1294373	318		chromosome1	2321873	2322208	335
chromosome1	1335341	1335504	163		chromosome1	2322700	2322967	267
chromosome1	1339918	1340253	335		chromosome1	2543206	2543483	277
chromosome1	1348500	1348785	285		chromosome1	3300765	3301351	586
chromosome1	1402948	1403199	251		chromosome1	3747172	3747372	200
chromosome1	1521445	1521655	210		chromosome1	4515628	4516089	461
chromosome1	1529788	1530052	264		chromosome1	4701689	4701856	167
chromosome1	1554848	1555020	172		chromosome2	48060	48330	270
chromosome1	1673664	1673858	194		chromosome2	80191	80354	163
chromosome1	1711049	1711238	189		chromosome2	1555811	1556005	194
chromosome1	1831822	1832130	308		chromosome2	1557241	1557476	235
chromosome1	2122424	2122579	155		chromosome2	3410974	3411297	323
chromosome1	2133013	2133252	239		chromosome2	4230751	4230915	164
chromosome1	2135783	2135983	200		chromosome3	1546554	1546799	245
chromosome1	2234137	2234333	196		chromosome3	1870432	1870635	203
chromosome1	2259181	2259381	200		chromosome1	254902	255066	164
chromosome1	2700236	2700435	199		chromosome1	460738	460956	218
chromosome1	2794773	2794939	166		chromosome1	4604544	4604761	217
chromosome1	2821085	2821363	278		chromosome2	1410236	1410397	161
chromosome1	3066245	3066467	222		chromosome2	1951196	1951458	262
chromosome1	3108898	3109063	165		chromosome2	2948474	2948644	170
chromosome1	3259469	3259639	170		chromosome3	42684	43053	369
chromosome1	3268179	3268352	173		chromosome3	2418668	2419128	460
chromosome1	3318932	3319266	334		chromosome1	1254335	1254520	185
chromosome1	3329176	3329368	192		chromosome2	1940063	1940227	164
chromosome1	3337594	3337767	173		chromosome2	2198383	2198580	197
chromosome1	3346870	3347028	158		chromosome2	2827570	2827726	156
chromosome1	3369527	3369727	200		chromosome3	154226	154395	169
chromosome1	3430763	3431011	248		chromosome1	714696	714925	229
chromosome1	3466347	3466527	180		chromosome1	746527	746758	231
chromosome1	3474997	3475214	217		chromosome1	1526503	1526674	171
chromosome1	3598815	3599135	320		chromosome1	1834706	1834943	237
chromosome1	3654013	3654194	181		chromosome1	1889826	1890137	311
chromosome1	3868961	3869118	157		chromosome1	2110885	2111077	192
chromosome1	3942940	3943171	231		chromosome1	2286286	2286458	172
chromosome1	4056587	4056825	238		chromosome1	2882433	2882597	164
chromosome1	4093794	4094025	231		chromosome1	3701906	3702130	224
chromosome1	4257564	4257716	152		chromosome1	4254172	4254335	163
chromosome1	4305817	4305973	156		chromosome1	4400734	4400960	226
chromosome1	4350839	4351001	162		chromosome1	4401355	4401537	182
chromosome1	4434490	4435141	651		chromosome1	4709288	4709460	172
chromosome1	4496550	4496788	238		chromosome1	4900125	4900288	163
chromosome1	4558711	4558873	162		chromosome1	5122366	5122573	207
chromosome1	4596087	4596277	190		chromosome1	5256265	5256421	156
chromosome1	4826106	4826262	156		chromosome1	5427810	5428004	194
chromosome1	4835982	4836189	207		chromosome2	127663	127943	280
chromosome1	4973460	4973635	175		chromosome2	147971	148264	293
chromosome1	4990969	4991133	164		chromosome2	632983	633159	176
chromosome1	5004483	5004650	167		chromosome2	1028191	1028380	189
chromosome1	5017887	5018130	243		chromosome2	1149274	1149452	178
chromosome1	5106341	5106561	220		chromosome2	1306296	1306462	166
chromosome1	5133060	5133255	195		chromosome2	1553993	1554322	329
chromosome1	5240257	5240408	151		chromosome2	1554354	1554543	189
chromosome1	5288087	5288272	185		chromosome2	2438528	2438735	207
chromosome1	5358775	5358961	186		chromosome2	2484804	2485049	245
chromosome1	5371847	5372065	218		chromosome2	2665019	2665215	196
chromosome1	41603	41849	246		chromosome2	2886482	2886771	289
chromosome1	107795	107953	158		chromosome2	2886893	2887064	171
chromosome1	150518	150709	191		chromosome2	3939889	3940190	301
chromosome1	215831	216052	221		chromosome3	429674	429910	236
chromosome1	253695	253953	258		chromosome3	824599	824796	197
chromosome1	382987	383584	597		chromosome3	848027	848194	167
chromosome1	383902	384215	313		chromosome1	151433	151631	198
chromosome1	410511	410702	191		chromosome1	1166243	1166559	316
chromosome1	934669	934863	194		chromosome1	1630611	1630982	371
chromosome1	1005088	1005337	249		chromosome1	1860965	1861245	280
chromosome1	1115281	1115438	157		chromosome1	2893392	2893543	151
chromosome1	1358129	1358480	351		chromosome1	3177492	3177645	153
chromosome1	1449364	1449580	216		chromosome1	5453990	5454365	375
chromosome1	1470081	1470396	315		chromosome2	2532407	2532652	245
chromosome1	1496152	1496354	202		chromosome2	2568415	2568604	189
chromosome1	1573916	1574204	288		chromosome2	2738998	2739300	302
chromosome1	1665725	1665942	217		chromosome2	3507786	3508188	402
chromosome1	1666287	1666479	192		chromosome2	4109279	4109517	238
chromosome1	1746382	1746590	208		chromosome2	4456484	4456649	165
chromosome1	1772202	1772434	232		chromosome2	4456755	4456958	203
chromosome1	1837224	1837409	185		chromosome2	4457099	4457399	300
chromosome1	1888701	1889079	378		chromosome3	76963	77230	267
chromosome1	1921303	1921454	151		chromosome3	1452506	1452693	187
chromosome1	2012178	2012419	241		chromosome3	2076114	2076393	279
chromosome1	2176246	2176414	168		chromosome3	2076550	2076836	286
chromosome1	2249143	2249371	228		chromosome3	1309027	1309280	253
chromosome1	2314515	2314671	156
chromosome1	2572146	2572356	210
chromosome1	2578337	2578537	200
chromosome1	2960287	2960687	400
chromosome1	2972085	2972283	198
chromosome1	2976137	2976384	247
chromosome1	2982067	2982243	176
chromosome1	3051921	3052105	184
chromosome1	3052237	3052510	273
chromosome1	3166740	3166893	153
chromosome1	3241737	3241987	250
chromosome1	3301605	3301783	178
chromosome1	3302030	3302223	193
chromosome1	3499716	3499988	272
chromosome1	3501794	3501995	201
chromosome1	3576995	3577442	447
chromosome1	3646643	3646937	294
chromosome1	3938654	3938844	190
chromosome1	3995304	3995473	169
chromosome1	4054981	4055145	164
chromosome1	4058979	4059204	225
chromosome1	4110223	4110470	247
chromosome1	4196181	4196448	267
chromosome1	4360558	4360772	214
chromosome1	4364984	4365140	156
chromosome1	4432994	4433169	175
chromosome1	4786998	4787197	199
chromosome1	4796882	4797127	245
chromosome1	5022849	5023038	189
chromosome1	5155755	5156343	588
chromosome1	5267296	5267487	191
chromosome1	5268028	5268287	259
chromosome1	5269967	5270354	387
chromosome1	5293280	5293438	158
chromosome1	5469022	5469191	169
chromosome1	5481276	5481586	310
chromosome1	106526	106892	366
chromosome1	455327	455782	455
chromosome1	526487	526649	162
chromosome1	1004736	1004993	257
chromosome1	1096265	1096580	315
chromosome1	1148793	1149165	372
chromosome1	1150112	1150593	481
chromosome1	1199867	1200057	190
chromosome1	1398800	1399011	211
chromosome1	1421063	1421240	177
chromosome1	1540426	1540736	310
chromosome1	1541580	1541948	368
chromosome1	1542372	1542558	186
chromosome1	1600177	1600539	362
chromosome1	1849111	1849277	166
chromosome1	1849782	1850021	239
chromosome1	1850164	1850358	194
chromosome1	1904628	1904938	310
chromosome1	1906094	1906592	498
chromosome1	1951648	1951904	256
chromosome1	1952560	1952957	397
chromosome1	1953119	1953354	235
chromosome1	1954694	1954873	179
chromosome1	1955024	1955292	268
chromosome1	1955419	1955654	235
chromosome1	2106055	2106524	469
chromosome1	2326363	2326653	290
chromosome1	2520309	2520485	176
chromosome1	2683775	2683982	207
chromosome1	2684598	2684862	264
chromosome1	2813103	2813287	184
chromosome1	2876647	2876806	159
chromosome1	2876891	2877087	196
chromosome1	2941918	2942130	212
chromosome1	2973826	2974424	598
chromosome1	3031670	3031971	301
chromosome1	3086228	3086409	181
chromosome1	3157976	3158173	197
chromosome1	3158604	3158794	190
chromosome1	3321366	3321565	199
chromosome1	3456093	3456323	230
chromosome1	3573962	3574216	254
chromosome1	3577759	3577921	162
chromosome1	3578181	3578384	203
chromosome1	3578588	3578879	291
chromosome1	3664145	3664689	544
chromosome1	3851968	3852133	165
chromosome1	3876958	3877204	246
chromosome1	3880186	3880574	388
chromosome1	3993369	3993867	498
chromosome1	4140436	4140729	293
chromosome1	4154830	4154986	156
chromosome1	4178691	4179207	516
chromosome1	4179728	4179903	175
chromosome1	4238977	4239392	415
chromosome1	4268597	4268913	316
chromosome1	4528107	4528464	357
chromosome1	5157659	5158013	354
chromosome1	5158143	5158312	169
chromosome1	5269308	5269474	166
chromosome1	5271794	5272089	295
chromosome1	5443627	5443840	213
chromosome1	5479050	5479219	169
chromosome1	5482341	5482508	167
chromosome1	87422	87657	235
chromosome1	91727	91901	174
chromosome1	238524	238702	178
chromosome1	239375	239748	373
chromosome1	240415	240826	411
chromosome1	522551	522724	173
chromosome1	892698	892850	152
chromosome1	1078041	1078672	631
chromosome1	1079547	1079743	196
chromosome1	1166091	1166243	152
chromosome1	1238327	1238597	270
chromosome1	1444191	1444382	191
chromosome1	1572215	1572387	172
chromosome1	1597686	1597931	245
chromosome1	1663651	1663913	262
chromosome1	2052326	2052498	172
chromosome1	2437763	2438089	326
chromosome1	2474174	2474425	251
chromosome1	2720063	2720326	263
chromosome1	2854237	2854519	282
chromosome1	2875480	2875796	316
chromosome1	3134488	3134640	152
chromosome1	3245538	3245787	249
chromosome1	3425326	3425491	165
chromosome1	3992189	3992347	158
chromosome1	4183413	4183762	349
chromosome1	4414951	4415171	220
chromosome1	4439100	4439321	221
chromosome1	4456612	4456794	182
chromosome1	4456900	4457127	227
chromosome1	4457294	4457488	194
chromosome1	4532330	4532537	207
chromosome1	4532774	4533012	238
chromosome1	4605200	4605405	205
chromosome1	4721493	4721853	360
chromosome1	4788326	4788703	377
chromosome1	4881023	4881351	328
chromosome1	4961293	4961475	182
chromosome1	5045149	5045319	170
chromosome1	5201299	5201731	432
chromosome1	5333580	5333814	234
chromosome1	5448852	5449008	156
chromosome2	19253	19405	152
chromosome2	55600	55852	252
chromosome2	104528	104693	165
chromosome2	122463	122679	216
chromosome2	128107	128323	216
chromosome2	132277	132435	158
chromosome2	133837	133999	162
chromosome2	140336	140569	233
chromosome2	147654	147851	197
chromosome2	156119	156638	519
chromosome2	162403	162598	195
chromosome2	165299	165528	229
chromosome2	180972	181196	224
chromosome2	181449	181613	164
chromosome2	186746	186973	227
chromosome2	187232	187403	171
chromosome2	193629	193817	188
chromosome2	197167	197372	205
chromosome2	202077	202305	228
chromosome2	204210	204396	186
chromosome2	206398	206615	217
chromosome2	230060	230349	289
chromosome2	245338	245514	176
chromosome2	259971	260182	211
chromosome2	274487	274756	269
chromosome2	285357	285543	186
chromosome2	306670	306855	185
chromosome2	315397	315597	200
chromosome2	322992	323192	200
chromosome2	330897	331083	186
chromosome2	333934	334107	173
chromosome2	339937	340261	324
chromosome2	344271	344484	213
chromosome2	354228	354400	172
chromosome2	355826	356031	205
chromosome2	376985	377263	278
chromosome2	380156	380349	193
chromosome2	388837	388994	157
chromosome2	396028	396202	174
chromosome2	409350	409511	161
chromosome2	413284	413560	276
chromosome2	419994	420154	160
chromosome2	432277	432622	345
chromosome2	443930	444085	155
chromosome2	447111	447389	278
chromosome2	460689	460868	179
chromosome2	464784	465239	455
chromosome2	487749	487987	238
chromosome2	493687	493980	293
chromosome2	494259	494697	438
chromosome2	516289	516462	173
chromosome2	517176	517369	193
chromosome2	532029	532187	158
chromosome2	539052	539234	182
chromosome2	540982	541213	231
chromosome2	547006	547178	172
chromosome2	555288	555587	299
chromosome2	560357	560571	214
chromosome2	570614	570776	162
chromosome2	576151	576433	282
chromosome2	578402	578578	176
chromosome2	585949	586135	186
chromosome2	588215	588388	173
chromosome2	597170	597344	174
chromosome2	601092	601275	183
chromosome2	607550	607702	152
chromosome2	616646	616863	217
chromosome2	624025	624355	330
chromosome2	632696	632883	187
chromosome2	637242	637430	188
chromosome2	641007	641307	300
chromosome2	643981	644255	274
chromosome2	646774	646934	160
chromosome2	655361	655541	180
chromosome2	658350	658662	312
chromosome2	661424	661661	237
chromosome2	662535	662779	244
chromosome2	666563	666791	228
chromosome2	686488	686645	157
chromosome2	714980	715328	348
chromosome2	717465	717778	313
chromosome2	719157	719431	274
chromosome2	754459	754653	194
chromosome2	779959	780156	197
chromosome2	790279	790503	224
chromosome2	792956	793191	235
chromosome2	805659	805824	165
chromosome2	805927	806120	193
chromosome2	812859	813463	604
chromosome2	819852	820243	391
chromosome2	827939	828372	433
chromosome2	840636	840799	163
chromosome2	845665	845928	263
chromosome2	847444	847936	492
chromosome2	860660	860879	219
chromosome2	870239	870408	169
chromosome2	882079	882282	203
chromosome2	884302	884459	157
chromosome2	891866	892263	397
chromosome2	897405	897642	237
chromosome2	901501	901658	157
chromosome2	950586	950799	213
chromosome2	960623	960874	251
chromosome2	963012	963314	302
chromosome2	1007815	1007967	152
chromosome2	1033736	1033942	206
chromosome2	1049848	1050076	228
chromosome2	1055349	1055539	190
chromosome2	1080163	1080349	186
chromosome2	1085343	1085501	158
chromosome2	1106107	1106265	158
chromosome2	1118235	1118418	183
chromosome2	1139959	1140154	195
chromosome2	1142027	1142203	176
chromosome2	1146550	1146877	327
chromosome2	1150983	1151270	287
chromosome2	1176535	1176793	258
chromosome2	1202852	1203052	200
chromosome2	1206785	1206999	214
chromosome2	1208514	1208676	162
chromosome2	1223216	1223524	308
chromosome2	1224261	1224534	273
chromosome2	1226985	1227150	165
chromosome2	1239204	1239397	193
chromosome2	1266581	1266989	408
chromosome2	1268051	1268513	462
chromosome2	1278155	1278395	240
chromosome2	1296042	1296224	182
chromosome2	1297564	1297796	232
chromosome2	1301250	1301628	378
chromosome2	1306052	1306214	162
chromosome2	1311807	1311969	162
chromosome2	1344276	1344483	207
chromosome2	1354173	1354448	275
chromosome2	1356010	1356201	191
chromosome2	1358397	1358659	262
chromosome2	1379355	1379522	167
chromosome2	1389367	1389560	193
chromosome2	1399625	1399787	162
chromosome2	1402392	1402641	249
chromosome2	1406050	1406269	219
chromosome2	1409911	1410148	237
chromosome2	1414304	1414468	164
chromosome2	1427481	1427636	155
chromosome2	1447858	1448013	155
chromosome2	1454640	1454977	337
chromosome2	1457173	1457512	339
chromosome2	1460069	1460351	282
chromosome2	1460438	1460590	152
chromosome2	1477495	1477671	176
chromosome2	1503423	1503610	187
chromosome2	1504914	1505119	205
chromosome2	1510043	1510227	184
chromosome2	1513752	1513937	185
chromosome2	1527094	1527249	155
chromosome2	1527546	1527715	169
chromosome2	1541413	1541678	265
chromosome2	1542356	1542597	241
chromosome2	1544799	1545055	256
chromosome2	1545965	1546254	289
chromosome2	1554877	1555064	187
chromosome2	1558620	1558802	182
chromosome2	1561124	1561341	217
chromosome2	1562059	1562249	190
chromosome2	1573042	1573280	238
chromosome2	1574099	1574256	157
chromosome2	1575974	1576157	183
chromosome2	1584594	1584762	168
chromosome2	1585070	1585253	183
chromosome2	1588404	1588556	152
chromosome2	1590983	1591176	193
chromosome2	1651810	1652056	246
chromosome2	1654455	1654698	243
chromosome2	1659289	1659446	157
chromosome2	1664367	1664557	190
chromosome2	1678658	1678974	316
chromosome2	1691184	1691410	226
chromosome2	1699262	1699485	223
chromosome2	1706787	1706978	191
chromosome2	1716272	1716424	152
chromosome2	1721693	1722016	323
chromosome2	1726493	1726656	163
chromosome2	1744772	1744925	153
chromosome2	1747799	1748093	294
chromosome2	1751676	1752187	511
chromosome2	1763593	1763748	155
chromosome2	1765921	1766125	204
chromosome2	1769761	1770005	244
chromosome2	1772859	1773015	156
chromosome2	1776976	1777281	305
chromosome2	1779108	1779264	156
chromosome2	1793747	1793951	204
chromosome2	1801280	1801706	426
chromosome2	1803296	1803553	257
chromosome2	1810323	1810562	239
chromosome2	1826953	1827189	236
chromosome2	1856862	1857112	250
chromosome2	1859015	1859220	205
chromosome2	1861274	1861459	185
chromosome2	1868781	1868981	200
chromosome2	1876775	1876926	151
chromosome2	1878587	1879067	480
chromosome2	1887721	1888161	440
chromosome2	1891840	1892031	191
chromosome2	1910013	1910167	154
chromosome2	1920374	1920574	200
chromosome2	1938559	1938756	197
chromosome2	1940794	1941089	295
chromosome2	1942400	1942701	301
chromosome2	1946742	1946909	167
chromosome2	1951843	1952014	171
chromosome2	1970314	1970603	289
chromosome2	1973213	1973402	189
chromosome2	1992476	1992657	181
chromosome2	2003549	2003702	153
chromosome2	2005801	2005981	180
chromosome2	2007899	2008129	230
chromosome2	2021533	2022066	533
chromosome2	2022952	2023196	244
chromosome2	2034875	2035037	162
chromosome2	2035554	2035880	326
chromosome2	2037130	2037281	151
chromosome2	2045306	2045523	217
chromosome2	2052379	2052809	430
chromosome2	2085120	2085517	397
chromosome2	2092690	2092862	172
chromosome2	2103779	2104038	259
chromosome2	2105323	2105586	263
chromosome2	2108990	2109185	195
chromosome2	2113357	2113651	294
chromosome2	2126322	2126526	204
chromosome2	2144887	2145042	155
chromosome2	2146045	2146235	190
chromosome2	2154367	2154596	229
chromosome2	2173659	2173818	159
chromosome2	2184865	2185064	199
chromosome2	2189583	2189752	169
chromosome2	2194563	2194963	400
chromosome2	2200887	2201271	384
chromosome2	2214235	2214432	197
chromosome2	2218017	2218231	214
chromosome2	2223483	2223660	177
chromosome2	2224832	2225020	188
chromosome2	2235785	2235993	208
chromosome2	2245614	2245784	170
chromosome2	2254088	2254368	280
chromosome2	2258326	2258590	264
chromosome2	2265148	2265355	207
chromosome2	2267424	2267778	354
chromosome2	2279551	2279744	193
chromosome2	2284168	2284377	209
chromosome2	2290103	2290396	293
chromosome2	2294134	2294288	154
chromosome2	2300459	2300818	359
chromosome2	2306378	2306557	179
chromosome2	2307040	2307396	356
chromosome2	2322650	2322858	208
chromosome2	2338732	2338982	250
chromosome2	2357390	2357597	207
chromosome2	2358365	2358539	174
chromosome2	2366953	2367142	189
chromosome2	2373770	2373976	206
chromosome2	2377818	2378001	183
chromosome2	2406014	2406201	187
chromosome2	2410146	2410353	207
chromosome2	2412772	2412992	220
chromosome2	2418503	2418717	214
chromosome2	2420083	2420277	194
chromosome2	2422306	2422472	166
chromosome2	2434264	2434492	228
chromosome2	2438847	2439044	197
chromosome2	2446346	2446568	222
chromosome2	2451838	2452070	232
chromosome2	2470906	2471403	497
chromosome2	2472661	2472907	246
chromosome2	2475700	2475913	213
chromosome2	2484422	2484690	268
chromosome2	2503771	2503971	200
chromosome2	2518860	2519024	164
chromosome2	2522977	2523239	262
chromosome2	2529370	2529654	284
chromosome2	2540536	2540763	227
chromosome2	2553469	2553793	324
chromosome2	2563154	2563364	210
chromosome2	2566235	2566403	168
chromosome2	2568718	2568887	169
chromosome2	2580140	2580377	237
chromosome2	2581783	2581960	177
chromosome2	2585136	2585322	186
chromosome2	2586205	2586421	216
chromosome2	2590989	2591239	250
chromosome2	2593370	2593569	199
chromosome2	2594193	2594361	168
chromosome2	2601972	2602160	188
chromosome2	2608449	2608621	172
chromosome2	2610641	2610849	208
chromosome2	2611229	2611381	152
chromosome2	2627118	2627302	184
chromosome2	2640107	2640280	173
chromosome2	2646644	2646938	294
chromosome2	2651465	2651643	178
chromosome2	2661144	2661354	210
chromosome2	2661789	2662008	219
chromosome2	2667401	2667644	243
chromosome2	2693410	2693630	220
chromosome2	2725674	2725886	212
chromosome2	2736670	2736927	257
chromosome2	2739542	2739730	188
chromosome2	2750592	2750948	356
chromosome2	2764141	2764300	159
chromosome2	2777148	2777341	193
chromosome2	2778704	2778925	221
chromosome2	2780642	2780867	225
chromosome2	2781889	2782062	173
chromosome2	2786020	2786237	217
chromosome2	2802142	2802378	236
chromosome2	2806933	2807650	717
chromosome2	2811778	2811966	188
chromosome2	2819616	2819788	172
chromosome2	2826386	2826574	188
chromosome2	2840677	2840841	164
chromosome2	2848186	2848479	293
chromosome2	2854087	2854273	186
chromosome2	2861461	2861642	181
chromosome2	2862775	2862988	213
chromosome2	2871147	2871325	178
chromosome2	2887064	2887402	338
chromosome2	2889800	2889966	166
chromosome2	2895202	2895454	252
chromosome2	2896976	2897130	154
chromosome2	2899546	2899762	216
chromosome2	2902669	2902918	249
chromosome2	2907227	2907438	211
chromosome2	2908643	2908824	181
chromosome2	2915730	2915940	210
chromosome2	2916076	2916311	235
chromosome2	2927800	2927967	167
chromosome2	2932770	2933011	241
chromosome2	2935999	2936163	164
chromosome2	2941253	2941436	183
chromosome2	2955457	2955636	179
chromosome2	2957158	2957310	152
chromosome2	2970818	2970988	170
chromosome2	2980474	2980660	186
chromosome2	2983377	2983932	555
chromosome2	3003842	3004079	237
chromosome2	3012046	3012237	191
chromosome2	3015384	3015551	167
chromosome2	3020049	3020261	212
chromosome2	3037771	3037930	159
chromosome2	3041328	3041527	199
chromosome2	3060389	3060543	154
chromosome2	3070116	3070292	176
chromosome2	3085399	3085574	175
chromosome2	3088899	3089055	156
chromosome2	3096337	3096559	222
chromosome2	3108805	3108976	171
chromosome2	3109476	3109633	157
chromosome2	3123823	3123983	160
chromosome2	3127623	3127865	242
chromosome2	3153337	3153533	196
chromosome2	3155288	3155710	422
chromosome2	3172129	3172337	208
chromosome2	3178435	3178595	160
chromosome2	3199842	3200120	278
chromosome2	3204170	3204425	255
chromosome2	3208731	3209015	284
chromosome2	3209138	3209330	192
chromosome2	3211186	3211362	176
chromosome2	3241913	3242086	173
chromosome2	3242742	3243020	278
chromosome2	3244925	3245178	253
chromosome2	3246347	3246562	215
chromosome2	3251259	3251612	353
chromosome2	3263142	3263294	152
chromosome2	3269764	3269950	186
chromosome2	3282485	3282710	225
chromosome2	3287520	3287736	216
chromosome2	3295442	3295662	220
chromosome2	3303132	3303291	159
chromosome2	3304344	3304529	185
chromosome2	3312931	3313084	153
chromosome2	3326478	3326639	161
chromosome2	3338556	3338742	186
chromosome2	3346974	3347128	154
chromosome2	3350520	3350823	303
chromosome2	3357617	3357801	184
chromosome2	3360526	3360699	173
chromosome2	3361635	3361846	211
chromosome2	3362709	3362881	172
chromosome2	3372298	3372473	175
chromosome2	3373154	3373328	174
chromosome2	3377371	3377563	192
chromosome2	3380463	3380760	297
chromosome2	3396472	3396712	240
chromosome2	3403351	3403574	223
chromosome2	3408381	3409100	719
chromosome2	3415798	3416054	256
chromosome2	3424632	3424843	211
chromosome2	3426825	3427105	280
chromosome2	3429592	3429803	211
chromosome2	3441598	3441780	182
chromosome2	3461167	3461328	161
chromosome2	3464566	3464823	257
chromosome2	3467809	3468080	271
chromosome2	3479493	3479658	165
chromosome2	3487474	3487634	160
chromosome2	3498011	3498431	420
chromosome2	3510063	3510243	180
chromosome2	3512350	3512603	253
chromosome2	3514236	3514616	380
chromosome2	3517250	3517453	203
chromosome2	3555656	3555989	333
chromosome2	3556956	3557125	169
chromosome2	3560887	3561040	153
chromosome2	3573198	3573379	181
chromosome2	3574464	3574777	313
chromosome2	3575220	3575482	262
chromosome2	3579966	3580194	228
chromosome2	3583839	3584001	162
chromosome2	3606950	3607423	473
chromosome2	3620454	3620672	218
chromosome2	3637669	3637863	194
chromosome2	3642517	3642697	180
chromosome2	3643014	3643185	171
chromosome2	3650127	3650279	152
chromosome2	3652063	3652230	167
chromosome2	3655310	3655477	167
chromosome2	3665500	3665656	156
chromosome2	3670148	3670300	152
chromosome2	3681696	3681935	239
chromosome2	3697722	3697883	161
chromosome2	3702798	3702994	196
chromosome2	3709048	3709269	221
chromosome2	3713655	3713851	196
chromosome2	3741377	3741541	164
chromosome2	3742214	3742425	211
chromosome2	3755728	3755880	152
chromosome2	3769962	3770213	251
chromosome2	3785663	3785830	167
chromosome2	3788834	3788989	155
chromosome2	3810852	3811068	216
chromosome2	3818031	3818310	279
chromosome2	3826320	3826484	164
chromosome2	3829760	3829989	229
chromosome2	3849440	3849593	153
chromosome2	3849772	3849979	207
chromosome2	3861859	3862339	480
chromosome2	3868655	3868928	273
chromosome2	3874846	3875078	232
chromosome2	3883731	3883893	162
chromosome2	3912516	3912710	194
chromosome2	3913958	3914180	222
chromosome2	3914491	3914692	201
chromosome2	3916444	3916604	160
chromosome2	3919544	3919759	215
chromosome2	3919897	3920108	211
chromosome2	3923584	3923842	258
chromosome2	3934841	3935032	191
chromosome2	3939128	3939369	241
chromosome2	3956092	3956289	197
chromosome2	3962415	3962707	292
chromosome2	3968191	3968371	180
chromosome2	3970782	3970956	174
chromosome2	3975034	3975221	187
chromosome2	3976480	3976681	201
chromosome2	3983041	3983365	324
chromosome2	3990302	3990557	255
chromosome2	3993269	3993439	170
chromosome2	4009385	4009571	186
chromosome2	4035205	4035575	370
chromosome2	4045436	4045636	200
chromosome2	4052362	4052602	240
chromosome2	4059265	4059475	210
chromosome2	4088130	4088301	171
chromosome2	4091245	4091475	230
chromosome2	4094068	4094222	154
chromosome2	4096791	4096961	170
chromosome2	4106769	4106936	167
chromosome2	4109785	4110003	218
chromosome2	4120726	4120960	234
chromosome2	4123739	4123900	161
chromosome2	4130622	4130885	263
chromosome2	4157142	4157312	170
chromosome2	4159532	4160193	661
chromosome2	4163863	4164121	258
chromosome2	4182436	4182602	166
chromosome2	4184620	4184791	171
chromosome2	4189031	4189266	235
chromosome2	4194178	4194369	191
chromosome2	4217333	4217500	167
chromosome2	4228573	4228767	194
chromosome2	4233905	4234058	153
chromosome2	4239340	4239555	215
chromosome2	4243571	4243787	216
chromosome2	4251701	4251871	170
chromosome2	4255661	4255839	178
chromosome2	4285813	4285980	167
chromosome2	4293128	4293300	172
chromosome2	4302702	4302858	156
chromosome2	4311779	4311947	168
chromosome2	4343361	4343515	154
chromosome2	4351649	4351898	249
chromosome2	4357159	4357346	187
chromosome2	4366837	4367105	268
chromosome2	4372743	4372939	196
chromosome2	4375551	4375740	189
chromosome2	4379600	4379830	230
chromosome2	4387356	4387562	206
chromosome2	4391201	4391447	246
chromosome2	4392651	4392840	189
chromosome2	4399137	4399312	175
chromosome2	4402844	4403006	162
chromosome2	4411686	4411879	193
chromosome2	4442383	4442573	190
chromosome2	4442886	4443259	373
chromosome2	4443569	4443841	272
chromosome2	4446155	4446395	240
chromosome2	4466266	4466569	303
chromosome2	4480188	4480350	162
chromosome2	4493582	4493734	152
chromosome2	58352	58517	165
chromosome2	205295	205507	212
chromosome2	387416	387600	184
chromosome2	574436	574659	223
chromosome2	1160760	1161091	331
chromosome2	1448288	1448553	265
chromosome2	1684669	1685000	331
chromosome2	1952713	1952864	151
chromosome2	1952917	1953182	265
chromosome2	2290483	2290697	214
chromosome2	2809121	2809315	194
chromosome2	2939627	2939845	218
chromosome2	3829336	3829653	317
chromosome2	3858408	3858709	301
chromosome2	4454715	4454892	177
chromosome2	221278	221467	189
chromosome2	384025	384302	277
chromosome2	499050	499232	182
chromosome2	524946	525514	568
chromosome2	618179	618375	196
chromosome2	627514	627881	367
chromosome2	734738	735050	312
chromosome2	976889	977047	158
chromosome2	1088803	1088992	189
chromosome2	1094958	1095179	221
chromosome2	1137748	1137914	166
chromosome2	1167296	1167548	252
chromosome2	1194153	1194334	181
chromosome2	1247070	1247433	363
chromosome2	1274080	1274257	177
chromosome2	1290217	1290546	329
chromosome2	1347952	1348279	327
chromosome2	1364975	1365221	246
chromosome2	1368902	1369081	179
chromosome2	1435939	1436266	327
chromosome2	1670282	1670462	180
chromosome2	1687998	1688380	382
chromosome2	1734006	1734252	246
chromosome2	1757249	1757484	235
chromosome2	1760498	1760731	233
chromosome2	1792201	1792385	184
chromosome2	1822712	1822920	208
chromosome2	1905520	1905720	200
chromosome2	1907733	1907890	157
chromosome2	1993696	1993910	214
chromosome2	2059610	2059810	200
chromosome2	2068001	2068165	164
chromosome2	2083650	2083891	241
chromosome2	2180689	2180948	259
chromosome2	2291344	2291567	223
chromosome2	2349430	2349641	211
chromosome2	2506659	2506869	210
chromosome2	2690614	2690834	220
chromosome2	2716673	2716862	189
chromosome2	2759235	2759524	289
chromosome2	2921078	2921273	195
chromosome2	2962654	2962867	213
chromosome2	3055155	3055322	167
chromosome2	3075612	3075773	161
chromosome2	3112216	3112459	243
chromosome2	3148392	3148572	180
chromosome2	3186182	3186355	173
chromosome2	3365626	3365826	200
chromosome2	3387441	3387631	190
chromosome2	3529587	3529849	262
chromosome2	3532552	3532968	416
chromosome2	3749986	3750141	155
chromosome2	3773166	3773333	167
chromosome2	3856001	3856204	203
chromosome2	3883054	3883219	165
chromosome2	4214745	4214985	240
chromosome2	4222566	4222777	211
chromosome2	4281799	4282056	257
chromosome2	4397124	4397282	158
chromosome2	21836	22062	226
chromosome2	72400	72600	200
chromosome2	163533	163685	152
chromosome2	249321	249512	191
chromosome2	257376	257574	198
chromosome2	257884	258083	199
chromosome2	326110	326369	259
chromosome2	326631	326842	211
chromosome2	354826	355160	334
chromosome2	467608	467815	207
chromosome2	522521	522677	156
chromosome2	524017	524193	176
chromosome2	524316	524586	270
chromosome2	570085	570307	222
chromosome2	575194	575388	194
chromosome2	602577	602824	247
chromosome2	606300	606480	180
chromosome2	606596	606811	215
chromosome2	674768	674979	211
chromosome2	675083	675376	293
chromosome2	716984	717192	208
chromosome2	744736	744946	210
chromosome2	818590	818807	217
chromosome2	1148477	1148639	162
chromosome2	1455640	1455818	178
chromosome2	1455893	1456104	211
chromosome2	1498939	1499174	235
chromosome2	1503880	1504085	205
chromosome2	1571686	1571869	183
chromosome2	1686364	1686918	554
chromosome2	1706093	1706269	176
chromosome2	1749209	1749520	311
chromosome2	1749661	1749830	169
chromosome2	1750640	1750945	305
chromosome2	1751060	1751349	289
chromosome2	1774764	1774954	190
chromosome2	1777910	1778077	167
chromosome2	1888927	1889217	290
chromosome2	1949377	1949630	253
chromosome2	2186034	2186202	168
chromosome2	2198915	2199080	165
chromosome2	2199602	2199813	211
chromosome2	2266150	2266335	185
chromosome2	2319204	2319406	202
chromosome2	2416695	2416877	182
chromosome2	2421041	2421269	228
chromosome2	2450044	2450204	160
chromosome2	2528083	2528350	267
chromosome2	2552824	2552977	153
chromosome2	2703269	2703434	165
chromosome2	2768211	2768451	240
chromosome2	2825078	2825275	197
chromosome2	2885826	2886036	210
chromosome2	3155965	3156125	160
chromosome2	3327008	3327203	195
chromosome2	3486364	3486561	197
chromosome2	3488191	3488473	282
chromosome2	3513564	3513744	180
chromosome2	3531713	3531895	182
chromosome2	3605083	3605241	158
chromosome2	3623447	3623675	228
chromosome2	3632464	3632662	198
chromosome2	3814027	3814233	206
chromosome2	3814486	3814674	188
chromosome2	4032780	4032938	158
chromosome2	4080489	4080650	161
chromosome2	4108183	4108376	193
chromosome2	4210017	4210221	204
chromosome2	4229033	4229212	179
chromosome2	4284482	4284700	218
chromosome2	4410834	4411131	297
chromosome2	228037	228300	263
chromosome2	521803	521967	164
chromosome2	523064	523289	225
chromosome2	576663	577132	469
chromosome2	577279	577466	187
chromosome2	606929	607194	265
chromosome2	813991	814272	281
chromosome2	841093	841315	222
chromosome2	841801	842211	410
chromosome2	842458	842664	206
chromosome2	891262	891578	316
chromosome2	1149452	1149716	264
chromosome2	1265460	1266088	628
chromosome2	1307279	1307739	460
chromosome2	1455113	1455457	344
chromosome2	1685157	1685479	322
chromosome2	2302156	2302397	241
chromosome2	2411045	2411217	172
chromosome2	2507432	2507615	183
chromosome2	2805597	2805751	154
chromosome2	2827254	2827452	198
chromosome2	2900721	2900897	176
chromosome2	3008573	3009192	619
chromosome2	3011179	3011505	326
chromosome2	3425485	3425803	318
chromosome2	3858872	3859694	822
chromosome2	3860327	3860592	265
chromosome2	3861336	3861490	154
chromosome2	3959054	3959429	375
chromosome2	3979819	3980247	428
chromosome2	3980574	3980761	187
chromosome2	3980882	3981088	206
chromosome2	4031651	4031876	225
chromosome2	4033247	4033433	186
chromosome2	229681	229882	201
chromosome2	655671	655902	231
chromosome2	780262	780471	209
chromosome2	820380	820621	241
chromosome2	1147349	1147507	158
chromosome2	1208247	1208416	169
chromosome2	1679235	1679558	323
chromosome2	1810657	1810822	165
chromosome2	1811067	1811220	153
chromosome2	1877154	1877345	191
chromosome2	1952205	1952438	233
chromosome2	2105050	2105203	153
chromosome2	2113075	2113232	157
chromosome2	2113770	2114017	247
chromosome2	2200160	2200710	550
chromosome2	2585818	2585973	155
chromosome2	2640463	2640635	172
chromosome2	2647226	2647420	194
chromosome2	2826710	2826985	275
chromosome2	2899927	2900079	152
chromosome2	2902019	2902366	347
chromosome2	2970366	2970692	326
chromosome2	3154666	3154856	190
chromosome2	3338269	3338422	153
chromosome2	3497523	3497886	363
chromosome2	4157432	4157769	337
chromosome2	4243219	4243417	198
chromosome2	4343743	4343910	167
chromosome3	29382	29591	209
chromosome3	46883	47060	177
chromosome3	50212	50384	172
chromosome3	58858	59193	335
chromosome3	60866	61153	287
chromosome3	66941	67113	172
chromosome3	71267	71514	247
chromosome3	72549	72910	361
chromosome3	108713	108894	181
chromosome3	113703	113899	196
chromosome3	123748	123980	232
chromosome3	131180	131392	212
chromosome3	138557	138811	254
chromosome3	159525	159709	184
chromosome3	162289	162449	160
chromosome3	169517	169748	231
chromosome3	173455	173874	419
chromosome3	176517	176767	250
chromosome3	203367	203708	341
chromosome3	211325	211648	323
chromosome3	220524	220747	223
chromosome3	228851	229125	274
chromosome3	236716	237090	374
chromosome3	242070	242549	479
chromosome3	243365	243605	240
chromosome3	252082	252781	699
chromosome3	258623	258836	213
chromosome3	265264	265427	163
chromosome3	269510	269689	179
chromosome3	274767	274973	206
chromosome3	277302	277591	289
chromosome3	278687	278932	245
chromosome3	281702	281895	193
chromosome3	285300	285728	428
chromosome3	287090	287287	197
chromosome3	296523	296710	187
chromosome3	318713	318868	155
chromosome3	320227	320404	177
chromosome3	332600	332832	232
chromosome3	342717	342888	171
chromosome3	348215	348594	379
chromosome3	354065	354427	362
chromosome3	371040	371287	247
chromosome3	380840	380991	151
chromosome3	384052	384232	180
chromosome3	390516	390717	201
chromosome3	397164	397421	257
chromosome3	400589	400792	203
chromosome3	405357	405637	280
chromosome3	408890	409119	229
chromosome3	415962	416131	169
chromosome3	423429	423711	282
chromosome3	430218	430452	234
chromosome3	446589	446804	215
chromosome3	454934	455093	159
chromosome3	468314	468582	268
chromosome3	475652	475828	176
chromosome3	482829	483056	227
chromosome3	495957	496138	181
chromosome3	504826	504985	159
chromosome3	506871	507124	253
chromosome3	507822	508077	255
chromosome3	514798	514983	185
chromosome3	519355	519540	185
chromosome3	523723	523942	219
chromosome3	532404	532557	153
chromosome3	537164	537321	157
chromosome3	549306	549484	178
chromosome3	558431	558609	178
chromosome3	563741	564518	777
chromosome3	568048	568212	164
chromosome3	571483	571646	163
chromosome3	574560	574720	160
chromosome3	575270	575510	240
chromosome3	612571	612828	257
chromosome3	618612	618876	264
chromosome3	626270	626476	206
chromosome3	627840	628029	189
chromosome3	630678	630850	172
chromosome3	656412	656641	229
chromosome3	661200	661408	208
chromosome3	679598	679849	251
chromosome3	689440	689599	159
chromosome3	695748	695948	200
chromosome3	701707	701865	158
chromosome3	702343	702641	298
chromosome3	707394	707599	205
chromosome3	715421	715618	197
chromosome3	719538	719721	183
chromosome3	721618	721832	214
chromosome3	728930	729124	194
chromosome3	752216	752443	227
chromosome3	757155	757372	217
chromosome3	762671	763215	544
chromosome3	776792	777010	218
chromosome3	790648	790870	222
chromosome3	809384	809658	274
chromosome3	811174	811711	537
chromosome3	817350	817673	323
chromosome3	827713	827995	282
chromosome3	836016	836288	272
chromosome3	848386	848578	192
chromosome3	852646	852876	230
chromosome3	860426	860672	246
chromosome3	861336	861599	263
chromosome3	862173	862434	261
chromosome3	866992	867247	255
chromosome3	869530	869712	182
chromosome3	878657	878877	220
chromosome3	883198	883392	194
chromosome3	896909	897279	370
chromosome3	912295	912543	248
chromosome3	917520	917887	367
chromosome3	927228	927410	182
chromosome3	937092	937370	278
chromosome3	939741	939969	228
chromosome3	949634	949914	280
chromosome3	954105	954301	196
chromosome3	955064	955239	175
chromosome3	965981	966184	203
chromosome3	972578	972816	238
chromosome3	987095	987432	337
chromosome3	987850	988022	172
chromosome3	1016252	1016409	157
chromosome3	1029213	1029518	305
chromosome3	1033489	1033670	181
chromosome3	1037767	1037979	212
chromosome3	1039949	1040117	168
chromosome3	1043432	1043623	191
chromosome3	1045309	1045493	184
chromosome3	1047524	1047701	177
chromosome3	1162265	1162446	181
chromosome3	1164088	1164368	280
chromosome3	1173282	1173473	191
chromosome3	1211766	1211966	200
chromosome3	1238248	1238462	214
chromosome3	1253100	1253366	266
chromosome3	1281522	1281697	175
chromosome3	1282372	1282533	161
chromosome3	1287703	1287911	208
chromosome3	1291597	1291872	275
chromosome3	1296123	1296288	165
chromosome3	1301652	1301958	306
chromosome3	1306011	1306182	171
chromosome3	1309424	1309602	178
chromosome3	1311486	1311658	172
chromosome3	1321209	1321361	152
chromosome3	1328369	1328523	154
chromosome3	1328805	1328974	169
chromosome3	1349430	1349583	153
chromosome3	1351363	1351633	270
chromosome3	1354422	1354656	234
chromosome3	1355652	1355919	267
chromosome3	1357688	1357850	162
chromosome3	1360212	1360414	202
chromosome3	1372828	1373122	294
chromosome3	1394866	1395103	237
chromosome3	1421202	1421627	425
chromosome3	1430810	1431046	236
chromosome3	1436895	1437173	278
chromosome3	1451582	1451758	176
chromosome3	1473699	1473856	157
chromosome3	1475426	1475608	182
chromosome3	1485360	1485561	201
chromosome3	1485946	1486133	187
chromosome3	1513332	1513843	511
chromosome3	1514246	1514470	224
chromosome3	1523317	1523484	167
chromosome3	1535321	1535481	160
chromosome3	1559558	1559817	259
chromosome3	1576511	1576704	193
chromosome3	1587560	1587715	155
chromosome3	1590758	1591341	583
chromosome3	1604897	1605116	219
chromosome3	1607948	1608165	217
chromosome3	1634935	1635089	154
chromosome3	1640795	1641058	263
chromosome3	1642902	1643174	272
chromosome3	1644586	1644789	203
chromosome3	1662641	1662815	174
chromosome3	1669663	1670173	510
chromosome3	1670640	1671100	460
chromosome3	1677075	1677237	162
chromosome3	1685214	1685527	313
chromosome3	1703513	1704131	618
chromosome3	1705661	1705834	173
chromosome3	1711255	1711408	153
chromosome3	1714331	1714635	304
chromosome3	1732592	1732794	202
chromosome3	1738049	1738252	203
chromosome3	1745206	1745582	376
chromosome3	1748057	1748210	153
chromosome3	1754030	1754280	250
chromosome3	1765291	1765570	279
chromosome3	1765667	1765951	284
chromosome3	1775524	1775711	187
chromosome3	1777953	1778123	170
chromosome3	1788835	1789086	251
chromosome3	1789399	1789605	206
chromosome3	1800520	1800841	321
chromosome3	1801429	1801662	233
chromosome3	1806297	1806536	239
chromosome3	1812635	1812887	252
chromosome3	1821429	1821601	172
chromosome3	1823137	1823348	211
chromosome3	1827397	1827579	182
chromosome3	1843948	1844134	186
chromosome3	1854527	1854770	243
chromosome3	1858613	1858822	209
chromosome3	1863462	1863728	266
chromosome3	1875942	1876188	246
chromosome3	1878176	1878450	274
chromosome3	1882290	1882486	196
chromosome3	1891172	1891337	165
chromosome3	1918772	1919107	335
chromosome3	1928299	1928460	161
chromosome3	1931933	1932216	283
chromosome3	1959891	1960132	241
chromosome3	1964796	1965015	219
chromosome3	1966883	1967049	166
chromosome3	1976701	1976862	161
chromosome3	1981916	1982156	240
chromosome3	1983005	1983345	340
chromosome3	1991180	1991358	178
chromosome3	1992383	1992626	243
chromosome3	2004371	2004564	193
chromosome3	2007873	2008047	174
chromosome3	2010141	2010424	283
chromosome3	2012322	2012519	197
chromosome3	2016597	2016792	195
chromosome3	2024050	2024301	251
chromosome3	2039995	2040233	238
chromosome3	2044671	2044901	230
chromosome3	2052610	2052831	221
chromosome3	2056614	2057191	577
chromosome3	2059740	2059909	169
chromosome3	2068533	2069000	467
chromosome3	2072484	2072669	185
chromosome3	2085725	2086087	362
chromosome3	2095988	2096165	177
chromosome3	2113595	2113869	274
chromosome3	2113902	2114100	198
chromosome3	2120448	2120645	197
chromosome3	2129429	2129713	284
chromosome3	2131570	2131771	201
chromosome3	2137839	2138047	208
chromosome3	2155256	2155494	238
chromosome3	2157527	2157750	223
chromosome3	2178255	2178534	279
chromosome3	2190821	2191048	227
chromosome3	2195535	2195760	225
chromosome3	2197486	2197649	163
chromosome3	2201300	2201463	163
chromosome3	2229936	2230141	205
chromosome3	2239332	2239489	157
chromosome3	2239716	2239877	161
chromosome3	2248214	2248445	231
chromosome3	2256619	2256823	204
chromosome3	2259811	2260038	227
chromosome3	2289331	2289597	266
chromosome3	2300353	2300625	272
chromosome3	2302288	2302494	206
chromosome3	2311223	2311501	278
chromosome3	2319028	2319208	180
chromosome3	2344584	2344756	172
chromosome3	2356417	2356623	206
chromosome3	2380504	2380663	159
chromosome3	2381929	2382113	184
chromosome3	2385710	2385897	187
chromosome3	2387571	2387748	177
chromosome3	2401835	2402023	188
chromosome3	2423561	2423794	233
chromosome3	2434557	2434763	206
chromosome3	111667	111919	252
chromosome3	346397	347077	680
chromosome3	717377	717655	278
chromosome3	1396483	1397023	540
chromosome3	1588868	1589024	156
chromosome3	1593463	1593796	333
chromosome3	1674149	1674527	378
chromosome3	2071994	2072228	234
chromosome3	89566	89773	207
chromosome3	136638	136795	157
chromosome3	144141	144351	210
chromosome3	361117	361449	332
chromosome3	378053	378248	195
chromosome3	459496	459907	411
chromosome3	540795	541079	284
chromosome3	664321	664535	214
chromosome3	741343	741506	163
chromosome3	748578	748766	188
chromosome3	798083	798280	197
chromosome3	888469	888636	167
chromosome3	921243	921401	158
chromosome3	930342	930582	240
chromosome3	994991	995206	215
chromosome3	1182627	1182788	161
chromosome3	1231846	1232099	253
chromosome3	1315965	1316292	327
chromosome3	1398737	1399102	365
chromosome3	1412161	1412395	234
chromosome3	1502203	1502482	279
chromosome3	1616145	1616450	305
chromosome3	1786993	1787165	172
chromosome3	1847873	1848085	212
chromosome3	2029138	2029461	323
chromosome3	2047377	2047645	268
chromosome3	2093690	2093863	173
chromosome3	2125716	2125960	244
chromosome3	153971	154226	255
chromosome3	242746	242924	178
chromosome3	243084	243258	174
chromosome3	473167	473413	246
chromosome3	564818	565100	282
chromosome3	578746	578978	232
chromosome3	582881	583046	165
chromosome3	605416	605569	153
chromosome3	677487	677660	173
chromosome3	677985	678232	247
chromosome3	701969	702241	272
chromosome3	716084	716524	440
chromosome3	756575	756745	170
chromosome3	764250	764456	206
chromosome3	847621	847808	187
chromosome3	947194	947388	194
chromosome3	966684	966860	176
chromosome3	966984	967157	173
chromosome3	976367	976586	219
chromosome3	992597	992797	200
chromosome3	1016514	1016684	170
chromosome3	1300423	1300642	219
chromosome3	1308089	1308325	236
chromosome3	1308574	1308765	191
chromosome3	1338190	1338383	193
chromosome3	1360995	1361286	291
chromosome3	1589273	1589485	212
chromosome3	1689615	1689923	308
chromosome3	1718279	1718443	164
chromosome3	1775992	1776194	202
chromosome3	2000436	2000592	156
chromosome3	2037257	2037447	190
chromosome3	2046399	2046652	253
chromosome3	2057329	2057480	151
chromosome3	2066695	2066983	288
[truncated: 50 more rows]
