# Supplementary material for: Clustered regulatory elements at nucleosome-depleted regions punctuate a constant nucleosomal landscape in Schizosaccharomyces pombe
Source: BMC Genomics. 2013 Nov 21;14(1):813. doi: 10.1186/1471-2164-14-813 (PMC4046669; doi:10.1186/1471-2164-14-813)
Supplement: Supplementary file 8 — Additional file 8: Table S3: List of 352 genes overexpressed more than 4-fold in meiosis at 0 h relative to mitosis; in meiosis at 3 h relative to 0 h; and in meiosis at 5 h relative to 3 h. (XLS 60 KB) [file 12864_2013_5520_MOESM8_ESM.xls]

## Sheet: Hoja1
Supplementary Table 3
List of 352 genes overexpressed more than 4-fold in meiosis at 0 h relative to mitosis; in meiosis at 3 h relative to 0 h; and in meiosis at 5 h relative to 3 h. Names in blue indicate genes with meiosis-specific NDRs
Genes overexpressed at meiosis 0 h relative to mitosis				Constitutive NDRs			Genes overexpressed at meiosis 3 h relative to 0 h							Genes overexpressed at meiosis 5 h relative to 3 h
Gene name	Number of probes	Mitosis	Meiosis 0 h	Differential expression (log2) Mei 0 h/Mitosis	Differential expression (n-fold) Mei 0 h/Mitosis		Gene name	Number of probes	Meiosis 0 h	Meiosis 3 h	Differential expression (log2) Mei 3 h/Mei 0 h	Differential expression (n-fold) Mei 3 h/Mei 0h		Gene name	Number of probes	Meiosis 3 h	Meiosis 5 h	Differential expression (log2) Mei 5 h/Mei 3 h	Differential expression (n-fold) Mei 5 h/Mei 3 h
SPAPB8E5.05:mfm1	5	7.75	14.15	6.4	84.4485		SPCC1223.12c:meu10	58	8.4	14.75	6.35	81.5719		SPBC1778.04:spo6	61	8.4	14.12	5.72	52.7098
SPCC1223.02:nmt1:thi3	47	7.92	13.61	5.69	51.6251		SPAC8E11.03c:dmc1	45	8.12	13.87	5.75	53.8174		SPCC1259.14c:meu27	102	8.12	13.29	5.17	36.0019
SPAC11H11.04:mam2	47	8.06	13.7	5.64	49.8665		SPAC1610.03c:crp79	95	7.84	12.86	5.02	32.4467		SPCC74.09:mug24	92	8.68	13.85	5.17	36.0019
SPBPB2B2.01	82	7.96	13.26	5.3	39.3966		SPBC29A10.02:mug12:SPBC365.18:spo5:mrb1	77	9.31	14.31	5	32		SPCC663.14c	94	7.97	12.74	4.77	27.2843
SPAC1002.19:urg1	62	8.54	13.61	5.07	33.5909		SPBC428.07:meu6	88	8.89	13.76	4.87	29.2426		SPCC1235.12c:mug146	43	8.67	13.34	4.67	25.4572
SPAC869.03c	92	7.65	12.69	5.04	32.8996		SPBC2F12.09c:atf21	49	7.96	12.68	4.72	26.3549		SPBC56F2.03	52	8.03	12.58	4.55	23.4254
SPAC869.04	56	7.48	12.5	5.02	32.4467		SPBC8D2.19:mde3	76	7.89	12.48	4.59	24.0839		SPBC14C8.05c:meu17	62	9.92	14.39	4.47	22.1618
SPBPJ4664.03:mfm3	5	8.29	13.27	4.98	31.5594		SPAC24C9.15c:spn5	62	8.05	12.62	4.57	23.7524		SPCC1020.01c:pma2:SPCC1393.01	144	9.52	13.91	4.39	20.9663
SPAC1039.09:isp5	81	9.04	13.94	4.9	29.8571		SPAC1A6.06c:meu31	25	9.45	13.98	4.53	23.1029		SPBC19F8.06c:meu22	80	9.03	13.31	4.28	19.4271
SPBC4.01:dni2	33	7.98	12.54	4.56	23.5883		SPAC343.07:mug28	80	7.74	12.24	4.5	22.6274		SPBC839.06:cta3	148	8.89	12.97	4.08	16.9123
SPAC1F5.09c:pak2:shk2	81	8.43	12.82	4.39	20.9663		SPBC1347.03:meu14	44	7.67	12.14	4.47	22.1618		SPAC10F6.15	61	9.73	13.64	3.91	15.0324
SPCC794.04c	74	8.54	12.93	4.39	20.9663		SPBC3E7.02c:hsp16	19	10.1	14.37	4.27	19.2929		SPAC56F8.12	55	8.44	12.2	3.76	13.5479
SPAC27D7.03c:mei2	106	9.18	13.54	4.36	20.5348		SPBC21D10.08c	37	7.7	11.93	4.23	18.7654		SPCPJ732.03:meu15	17	9.83	13.58	3.75	13.4543
SPBC23G7.13c	90	7.69	12	4.31	19.8353		SPBC1861.06c:mug131	62	7.99	12.21	4.22	18.6357		SPBC1198.12:mfr1	58	9.61	13.35	3.74	13.3614
SPAC1296.03c:sxa2	72	9.12	13.38	4.26	19.1597		SPAC1039.11c:SPAC922.02c	138	9.5	13.67	4.17	18.0009		SPBPB2B2.07c	44	9.28	12.86	3.58	11.9588
SPCC1739.08c	37	8.96	13.21	4.25	19.0273		SPBC16E9.08:mcp4:mug101	50	8.17	12.17	4	16		SPCC320.07c:mde7	108	10.08	13.6	3.52	11.4716
SPAC1F8.05:isp3	25	8.53	12.73	4.2	18.3792		SPAC23D3.14c:aah2	79	9.11	13.1	3.99	15.8895		SPBC1348.07	36	9.89	13.38	3.49	11.2356
SPAC23E2.03c:ste7	79	9.8	13.8	4	16		SPBC19F8.01c:spn7	53	8.42	12.28	3.86	14.5203		SPBC15D4.12c:mug98	14	9.17	12.57	3.4	10.5561
SPAC1002.17c:urg2	25	8.81	12.71	3.9	14.9285		SPBC660.14:mik1	77	9.04	12.88	3.84	14.3204		SPBC146.11c:mug97	46	10.01	13.35	3.34	10.1261
SPBC29B5.02c:isp4	108	10.58	14.37	3.79	13.8326		SPCC11E10.09c:SPCC188.01c	66	8.46	12.29	3.83	14.2215		SPBPB2B2.14c	37	9.79	13.08	3.29	9.78112
SPBC359.06:mug14	34	8.56	12.34	3.78	13.737		SPCC4E9.01c:SPCC550.16c:rec11	120	8.3	12.09	3.79	13.8326		SPAC977.06	30	9.73	13.01	3.28	9.71356
SPAC31G5.09c:spk1	51	9.89	13.65	3.76	13.5479		SPCC1620.04c:mug55	69	7.73	11.47	3.74	13.3614		SPBC28E12.02:SPBC9B6.13	93	10.21	13.47	3.26	9.57983
SPBC660.05	20	8.82	12.54	3.72	13.1775		SPCC338.02:mug112	17	7.45	11.14	3.69	12.9063		SPBC6B1.03c	38	9.01	12.15	3.14	8.81524
SPBP4H10.09:rsv1	60	7.9	11.62	3.72	13.1775		SPAC1556.06.2:meu2	13	8.17	11.86	3.69	12.9063		SPAC869.06c	29	7.9	10.91	3.01	8.05564
SPAC1F7.06	35	7.68	11.38	3.7	12.996		SPAC22F3.04:mug62	195	7.77	11.44	3.67	12.7286		SPAC607.10:spo3	142	10.44	13.44	3	8
SPAC3G9.11c	80	9.48	13.18	3.7	12.996		SPBC4C3.08:mug136	51	8.42	12.08	3.66	12.6407		SPCC1322.07c:mug150	14	8.01	10.99	2.98	7.88986
SPAPB24D3.10c:agl1:agl	138	9.81	13.49	3.68	12.8171		SPAC57A10.06:mug15	16	8.63	12.28	3.65	12.5533		SPBC4F6.12:pxl1	61	9.63	12.59	2.96	7.78124
SPBC1271.09	75	10.06	13.56	3.5	11.3137		SPAC25H1.09:mde5	72	8.68	12.27	3.59	12.042		SPAC4F10.08:mug126	52	10	12.94	2.94	7.67411
SPAC637.03	37	9.82	13.23	3.41	10.6295		SPBC27.03:meu25	87	7.79	11.32	3.53	11.5514		SPAC11D3.01c	10	8.84	11.74	2.9	7.46426
SPBC800.11	54	9.88	13.27	3.39	10.4831		SPAC1556.06.1:meu1	107	8.05	11.57	3.52	11.4716		SPAC4F10.17	16	8.58	11.41	2.83	7.11074
SPBC800.11	54	9.88	13.27	3.39	10.4831		SPCC16C4.22	10	8.22	11.71	3.49	11.2356		SPAC13G6.08	75	10.7	13.46	2.76	6.77396
SPAP11E10.02c:SPAPB1A10.01c:mam3	238	10.98	14.31	3.33	10.0561		SPAC1002.16c	70	8.83	12.31	3.48	11.1579		SPAC3F10.07c:mug91	23	11.23	13.95	2.72	6.58873
SPBC26H8.01:thi2:nmt2	47	10.72	14.01	3.29	9.78112		SPAC6B12.16:meu26	45	7.86	11.32	3.46	11.0043		SPAC22F3.02:atf31	28	10.32	12.99	2.67	6.36429
SPAC22F3.12c:rgs1	64	9.81	13.09	3.28	9.71356		SPBC2G2.10c:mug110	32	9.81	13.27	3.46	11.0043		SPAC19D5.01:pyp2	99	10.06	12.66	2.6	6.06287
SPCC794.01c	65	8.54	11.81	3.27	9.64646		SPAC1006.04c:mcp3:mug7	131	8.22	11.64	3.42	10.7034		SPAC1250.02:mug95	23	8.41	10.98	2.57	5.93809
SPAPJ691.02	19	9.89	13.16	3.27	9.64646		SPBC2G2.09c:mug17:crs1	37	8.7	12.1	3.4	10.5561		SPCC1393.10:ctr4	40	9.94	12.51	2.57	5.93809
SPBPB21E7.09	62	9.64	12.91	3.27	9.64646		SPBC21C3.18:spo4	58	7.77	11.14	3.37	10.3388		SPCC191.11:inv1	81	9.32	11.89	2.57	5.93809
SPCC576.01c:SPCPB1C11.04c	58	10.58	13.82	3.24	9.44794		SPBC428.11:met17	59	9.79	13.15	3.36	10.2674		SPAC4G9.07:mug133	72	10.16	12.7	2.54	5.81589
SPCC162.10:ppk33	48	8.46	11.68	3.22	9.31787		SPCC417.06c:ppk35:slk1:mug27	85	7.91	11.24	3.33	10.0561		SPAPB1A11.03	55	8.17	10.7	2.53	5.77572
SPBC25B2.02c:SPBC2G5.09c:mam1	190	9.74	12.93	3.19	9.12611		SPBC119.14:rti1	45	8.29	11.56	3.27	9.64646		SPBC21.07c:ppk24	62	9.46	11.99	2.53	5.77572
SPAC4H3.03c	91	8.52	11.69	3.17	9.00047		SPAC1002.06c:bqt2	14	7.86	11.12	3.26	9.57983		SPCC1281.08:wtf11	32	9.98	12.5	2.52	5.73582
SPAPB15E9.02c	20	9	12.16	3.16	8.9383		SPCC1919.11:mug137	52	7.77	11.01	3.24	9.44794		SPAC29A4.12c:mug108	20	10.21	12.67	2.46	5.50217
SPAC186.03	62	9.37	12.51	3.14	8.81524		SPAC1F8.01:ght3	77	10.73	13.96	3.23	9.38268		SPCC24B10.14c:mug104:xlf1:nej1	28	10.46	12.92	2.46	5.50217
SPBC146.02	36	8.45	11.58	3.13	8.75435		SPAC1B3.03c:cyp5:wis2	49	10.06	13.28	3.22	9.31787		SPAC6G10.12c:ace2	73	9.47	11.88	2.41	5.31474
SPAC1399.01c	83	9.53	12.6	3.07	8.39773		SPBC1347.12:arp1	50	8.48	11.66	3.18	9.06307		SPCC584.02:cuf2	21	10.39	12.79	2.4	5.27803
SPBP4H10.10	53	8.57	11.62	3.05	8.28212		SPAC8F11.05c:mug130	32	8.08	11.25	3.17	9.00047		SPBC16A3.13:meu7	141	12.39	14.77	2.38	5.20537
SPCC285.05	48	9.7	12.72	3.02	8.11168		SPAC22A12.02c:mug103	16	7.32	10.48	3.16	8.9383		SPCC663.13c:naa50	19	9.62	11.99	2.37	5.16941
SPBC16E9.16c:lsd90	104	9.91	12.92	3.01	8.05564		SPAC23C4.07:tht2:mug22	28	8.02	11.18	3.16	8.9383		SPCC1919.11:mug137	52	11.01	13.35	2.34	5.06303
SPAP7G5.06:per1	79	10.7	13.67	2.97	7.83536		SPCC1235.13:ght6	84	10.29	13.41	3.12	8.69388		SPAC3F10.06c	62	11.79	14.12	2.33	5.02805
SPBC32C12.02:aff1:stex:ste11	63	10.65	13.54	2.89	7.4127		SPAC6C3.05	37	7.74	10.86	3.12	8.69388		SPAC13A11.06:SPAC3H8.01	81	8.98	11.29	2.31	4.95883
SPBC1683.08:ght4	78	9.26	12.14	2.88	7.3615		SPAC24C9.07c:bgs2	266	9.96	13.04	3.08	8.45614		SPBC27.03:meu25	87	11.32	13.6	2.28	4.85678
SPAC869.10c:put4	76	10.48	13.36	2.88	7.3615		SPAC16E8.05c:mde1	27	7.75	10.81	3.06	8.33973		SPBC32H8.09	64	9.17	11.45	2.28	4.85678
SPBC19C2.04c:ubp11	49	9.7	12.56	2.86	7.26015		SPBC32H8.06:mug93	50	8.14	11.19	3.05	8.28212		SPCC31H12.02c:mug73	43	11.33	13.61	2.28	4.85678
SPBPB2B2.05	31	9.59	12.43	2.84	7.1602		SPAC17A5.04c:mde10:mug139	71	10.51	13.49	2.98	7.88986		SPBC19G7.04	47	9.57	11.84	2.27	4.82323
SPCC70.04c	30	7.43	10.26	2.83	7.11074		SPCC584.02:cuf2	21	7.42	10.39	2.97	7.83536		SPAC1006.08:etd1	52	9.28	11.53	2.25	4.75683
SPAPB1A10.14	33	10.21	13.04	2.83	7.11074		SPBC1685.06:cid11	65	8.02	10.96	2.94	7.67411		SPAC3A12.03c:meu34	42	11.73	13.97	2.24	4.72397
SPBC19C7.04c	16	10.73	13.54	2.81	7.01285		SPAC4G9.05:mpf1	80	8.25	11.19	2.94	7.67411		SPAC869.04	56	7.91	10.15	2.24	4.72397
SPCC1442.01:ste6:SPCC1450.17	127	8.96	11.76	2.8	6.9644		SPAC15E1.07c:mug159:moa1	24	7.55	10.47	2.92	7.56846		SPBC31A8.02	15	9.64	11.88	2.24	4.72397
SPBPB21E7.08	44	9.26	12.05	2.79	6.9163		SPBP35G2.16c:ecl2	10	11.5	14.42	2.92	7.56846		SPCC895.05:for3	204	11.09	13.3	2.21	4.62675
SPBPB2B2.06c	83	8.41	11.2	2.79	6.9163		SPAC8C9.16c:mug63	26	10.47	13.37	2.9	7.46426		SPBC342.03:gas4	63	12.06	14.27	2.21	4.62675
SPAC1F8.04c	66	8.28	11.05	2.77	6.82108		SPBC146.04	27	8.42	11.3	2.88	7.3615		SPAC869.09	16	7.92	10.1	2.18	4.53154
SPAC25B8.13c:isp7	56	11.32	14.09	2.77	6.82108		SPCC188.12:spn6:SPCC584.09	51	9.61	12.49	2.88	7.3615		SPBC106.02c:srx1	16	9.97	12.15	2.18	4.53154
SPAC2H10.01	68	10.2	12.96	2.76	6.77396		SPBC1718.02:hop1	65	7.84	10.71	2.87	7.31065		SPBC12D12.02c:cdm1	21	9.2	11.34	2.14	4.40762
SPBC1289.16c:cao2:SPBC8E4.06	111	7.91	10.61	2.7	6.49802		SPBC29A10.14:rec8	73	8.52	11.38	2.86	7.26015		SPCC191.06	19	9.39	11.52	2.13	4.37717
SPCC11E10.01:SPCC61.06	54	11.12	13.73	2.61	6.10504		SPCC16C4.17:mug123	33	10.16	13	2.84	7.1602		SPAC23C4.13:bet1	13	11.61	13.73	2.12	4.34694
SPAC922.06	36	11.05	13.66	2.61	6.10504		SPAC1952.16:rga9	85	9.48	12.28	2.8	6.9644		SPAC212.04c	80	10.45	12.56	2.11	4.31691
SPCC338.18	15	9.1	11.69	2.59	6.02099		SPCC613.11c:meu23	35	9.05	11.85	2.8	6.9644		SPCC965.07c:gst2	33	9.47	11.56	2.09	4.25748
SPCC794.03	76	8.9	11.49	2.59	6.02099		SPAC23D3.10c:eng2	100	10.39	13.16	2.77	6.82108		SPCC306.11	39	11.43	13.47	2.04	4.11246
SPBC19C2.05:pat1:ran1	65	10.4	12.96	2.56	5.89708		SPAC222.15:meu13	24	7.61	10.37	2.76	6.77396		SPAC27D7.04:omt2	12	8.41	10.42	2.01	4.02782
SPCC191.05c	29	9.13	11.69	2.56	5.89708		SPBC16A3.13:meu7	141	9.65	12.39	2.74	6.6807		SPBC1348.01	104	11.17	13.18	2.01	4.02782
SPAC977.13c	38	8.12	10.65	2.53	5.77572		SPBC31F10.08:mde2	37	7.35	10.09	2.74	6.6807		SPBCPT2R1.01c:SPBPB2B2.20c	104	11.17	13.18	2.01	4.02782
SPAC1039.10:hpm1:SPAC922.01:mmf2	16	8.52	11.04	2.52	5.73582		SPBC646.06c:agn2	60	9.91	12.64	2.73	6.63456		SPAC212.01c	107	11.24	13.24	2	4
SPAC11E3.06:map1	51	8.22	10.74	2.52	5.73582		SPAC25G10.04c:rec10:rec20	110	9.02	11.74	2.72	6.58873
SPAC513.03:mfm2	5	9.02	11.52	2.5	5.65685		SPBC16D10.05:mok13	328	10.32	13.04	2.72	6.58873
SPAC6B12.03c	39	7.49	9.99	2.5	5.65685		SPBC27B12.06:gpi13	128	10.18	12.89	2.71	6.54322
SPAC31G5.07:dni1	31	8.89	11.35	2.46	5.50217		SPAC14C4.03:mek1	59	8.57	11.22	2.65	6.27667
SPAC4F8.08:mug114	20	8.04	10.46	2.42	5.35171		SPAC1A6.08c:mug125	40	8.77	11.4	2.63	6.19026
SPCC1223.09	41	11.22	13.63	2.41	5.31474		SPCC1682.03c:mug174	85	9.1	11.72	2.62	6.1475
SPAC9.10:thi9	82	10.74	13.14	2.4	5.27803		SPAC1952.12c:csn7:csn71:csn7a	28	9.62	12.2	2.58	5.9794
SPAC13F5.03c:gld1	63	10.16	12.52	2.36	5.1337		SPBC1652.02	84	8.66	11.23	2.57	5.93809
SPAC20H4.11c:rho5	25	9.09	11.45	2.36	5.1337		SPBC28E12.02:SPBC9B6.13	93	7.65	10.21	2.56	5.89708
SPCC417.10	73	10.11	12.46	2.35	5.09824		SPAC1527.01:SPAC23D3.15:mok11	337	10.13	12.68	2.55	5.85634
SPBC317.01:pvg4:mbx2	53	9.37	11.71	2.34	5.06303		SPBC1198.14c:SPBC660.04c:fbp1	49	10.76	13.3	2.54	5.81589
SPAC17A2.10c	26	8.46	10.76	2.3	4.92458		SPCC794.01c	65	11.81	14.34	2.53	5.77572
SPCC1393.07c:mug4	116	8.52	10.8	2.28	4.85678		SPAC11G7.06c:mug132	58	8.7	11.21	2.51	5.6962
SPCC338.12:pbi2	10	10.37	12.65	2.28	4.85678		SPAC1952.15c:mug6:rec24	47	7.47	9.98	2.51	5.6962
SPAC2F7.06c:pol4	70	7.83	10.11	2.28	4.85678		SPCC1393.07c:mug4	116	10.8	13.31	2.51	5.6962
SPBC1711.02:matmc_1:matmc	25	10.39	12.64	2.25	4.75683		SPBC106.09:cut4:apc1	202	10.03	12.53	2.5	5.65685
SPBC23G7.09:matmc_2:matmc	25	10.39	12.64	2.25	4.75683		SPBC216.02:mug21:mcp5:num1	135	9.11	11.57	2.46	5.50217
SPAC977.16c:dak2	83	9.68	11.91	2.23	4.69134		SPBC3H7.02	123	11.02	13.47	2.45	5.46416
SPBC1683.12	66	9.08	11.31	2.23	4.69134		SPAC6G9.04:mug79	186	9.41	11.86	2.45	5.46416
SPCC1020.10:oca2	91	10.21	12.42	2.21	4.62675		SPAPB17E12.09	27	7.31	9.74	2.43	5.38893
SPAC15E1.02c	20	9.57	11.75	2.18	4.53154		SPAC17C9.01c:nuc2:SPAC1851.01:apc3	90	9.1	11.52	2.42	5.35171
SPCC1494.01:SPCC965.15	43	10.26	12.44	2.18	4.53154		SPBC577.12:mug71	82	9.55	11.95	2.4	5.27803
SPBC36.03c	74	11.61	13.75	2.14	4.40762		SPAC22H10.13:zym1	5	10.59	12.98	2.39	5.24157
SPCC191.06	19	8.6	10.73	2.13	4.37717		SPAC959.09c:SPAP32A8.01c:apc5	93	9.96	12.35	2.39	5.24157
SPBC24C6.06:gpa1	57	10.01	12.13	2.12	4.34694		SPAC869.05c	118	9.04	11.42	2.38	5.20537
SPCC417.02:hsk3:hos3:dad5	13	10.43	12.52	2.09	4.25748		SPBC16E9.07:mug100	41	8.97	11.34	2.37	5.16941
SPAC1751.01c:gti1	99	9.82	11.88	2.06	4.16986		SPAC23A1.14c	55	10.73	13.09	2.36	5.1337
SPCC1450.07c	48	10.95	13	2.05	4.14106		SPAC25H1.05:meu29	31	9.82	12.18	2.36	5.1337
SPBC1271.05c	29	10.29	12.31	2.02	4.05584		SPAC1002.11:gaa1	82	9.52	11.86	2.34	5.06303
SPBC725.10	22	10.54	12.54	2	4		SPAC1610.02c	33	10.55	12.88	2.33	5.02805
							SPAC6F12.14:apc8:cut23	77	9.36	11.69	2.33	5.02805
							SPAC17A5.18c:mug19:rec25	20	8.68	11	2.32	4.99332
							SPAC27D7.13c:ssm4:SPAC637.01c	93	8.3	10.62	2.32	4.99332
							SPCC830.04c:mug128	18	7.88	10.18	2.3	4.92458
							SPAC14C4.05c:heh2	120	10.07	12.37	2.3	4.92458
							SPBC1711.14:rec15	22	7.95	10.24	2.29	4.89056
							SPAC5D6.08c:mes1	12	11.24	13.53	2.29	4.89056
							SPBC17D1.07c	122	8.72	11.01	2.29	4.89056
							SPAC24H6.08	30	9.39	11.67	2.28	4.85678
							SPBC4F6.17c	111	10.33	12.61	2.28	4.85678
							SPAC15A10.10:mde6	93	8.82	11.07	2.25	4.75683
							SPBC36B7.06c:mug20	21	7.58	9.83	2.25	4.75683
							SPAC12B10.16c:mug157	70	10.94	13.18	2.24	4.72397
							SPAC26A3.03c:rmi1	32	8.79	11.03	2.24	4.72397
							SPBC32H8.11:dot4:mei4	70	10.76	13	2.24	4.72397
							SPBP23A10.04:apc2	93	10.03	12.27	2.24	4.72397
							SPAC13G7.02c:ssa1	93	12.44	14.67	2.23	4.69134
							SPCC550.05:nse1	32	8.79	11.02	2.23	4.69134
							SPAP27G11.08c:meu32	52	8.05	10.28	2.23	4.69134
							SPAC22F3.02:atf31	28	8.11	10.32	2.21	4.62675
							SPBC13E7.05:gpi14	111	9.29	11.5	2.21	4.62675
							SPCC31H12.06:mug111	66	10.77	12.98	2.21	4.62675
							SPBC16E9.17c:rem1	55	8.1	10.3	2.2	4.59479
							SPCC622.21:wtf12	27	8.87	11.07	2.2	4.59479
							SPACUNK4.12c:mug138	133	9.81	12.01	2.2	4.59479
							SPBC25H2.14:mug16	27	9.74	11.94	2.2	4.59479
							SPBC29A10.05:mut2:exo1	77	9.96	12.16	2.2	4.59479
							SPBC685.05:gpi15	20	8.71	10.91	2.2	4.59479
							SPCC1529.01:SPCC794.14	62	10.48	12.68	2.2	4.59479
							SPBC354.14c:vac8	72	11.63	13.82	2.19	4.56305
							SPBC557.05	58	8.39	10.58	2.19	4.56305
							SPAC22H12.01c:mug35:SPAC23G3.13c	32	9.07	11.25	2.18	4.53154
							SPBC2D10.14c:myo51	205	9.75	11.93	2.18	4.53154
							SPAC1002.08c:mtf1	50	10.27	12.44	2.17	4.50023
							SPAC8C9.09c:mug129	43	9.76	11.93	2.17	4.50023
							SPBP35G2.03c:sgo1	42	9.01	11.17	2.16	4.46915
							SPBP8B7.04:mug45	112	8.76	10.92	2.16	4.46915
							SPAC5D6.02c:mug165	41	9.91	12.06	2.15	4.43828
							SPBC28F2.07:sfr1:dds20:mug13	41	8.32	10.46	2.14	4.40762
							SPBC646.17c:dic1:mug44:SPBC855.01c:SPBP35G2.01c	72	8.15	10.29	2.14	4.40762
							SPAC22A12.13:mug84	17	10.55	12.68	2.13	4.37717
							SPAC57A10.07	41	10.1	12.22	2.12	4.34694
							SPBC36.08c:cog2	25	8.7	10.82	2.12	4.34694
							SPCC24B10.20	34	9.14	11.26	2.12	4.34694
							SPAC25H1.03:mug66	23	10.75	12.86	2.11	4.31691
							SPAC30C2.03	29	8.89	11	2.11	4.31691
							SPAC2G11.04	42	9.51	11.61	2.1	4.28709
							SPAC10F6.15	61	7.64	9.73	2.09	4.25748
							SPBC839.11c:hut1	45	9.66	11.75	2.09	4.25748
							SPCC1682.04:cdc31	23	9.8	11.89	2.09	4.25748
							SPCC16A11.15c	16	9.84	11.93	2.09	4.25748
							SPAC824.04	48	9.89	11.97	2.08	4.22807
							SPAC23C11.12:hcn1	11	8.6	10.67	2.07	4.19887
							SPBC3H7.09:mug142	48	11.25	13.32	2.07	4.19887
							SPAC17G8.10c:dma1	38	11.05	13.12	2.07	4.19887
							SPCC11E10.02c:gpi8	55	10.05	12.12	2.07	4.19887
							SPAC6C3.07:mug68	71	7.5	9.56	2.06	4.16986
							SPAC6F6.12	55	11.34	13.4	2.06	4.16986
							SPBC1A4.01:SPBC1E8.06:apc10	25	8.62	10.68	2.06	4.16986
							SPAC4F10.08:mug126	52	7.95	10	2.05	4.14106
							SPCC1739.11c:cdc11	146	9.81	11.86	2.05	4.14106
							SPCC4B3.18	44	9.56	11.61	2.05	4.14106
							SPAC11G7.05c	44	9.3	11.33	2.03	4.08405
							SPAC22F3.09c:pct1:mcs1:res2	91	9.17	11.2	2.03	4.08405
							SPBP8B7.29	99	9.57	11.6	2.03	4.08405
							SPAC13F5.05	50	9.37	11.39	2.02	4.05584
							SPAC25H1.04:mug105	32	10.42	12.44	2.02	4.05584
							SPCC320.07c:mde7	108	8.06	10.08	2.02	4.05584
							SPCC645.14c:sti1	83	11.99	14.01	2.02	4.05584
							SPAC167.06c:mug143:SPAC57A7.02c	16	8.98	10.99	2.01	4.02782
							SPAC4D7.03:sud1:pop2	100	9.76	11.77	2.01	4.02782
							SPCC285.16c:msh6	174	10.16	12.17	2.01	4.02782
							SPAPB1E7.06c:eme1	99	9.72	11.72	2	4
							SPBC530.07c	34	11.91	13.91	2	4
							SPCC1235.07:fta7	30	8.53	10.53	2	4
							SPCC830.07c:psi1:psi	53	11.65	13.65	2	4
