# Supplementary material for: Clustered regulatory elements at nucleosome-depleted regions punctuate a constant nucleosomal landscape in Schizosaccharomyces pombe
Source: BMC Genomics. 2013 Nov 21;14(1):813. doi: 10.1186/1471-2164-14-813 (PMC4046669; doi:10.1186/1471-2164-14-813)
Supplement: Supplementary file 11 — Additional file 11: Table S4: Differential expression of the 22 genes whose 5′ NDR depends on Atp1/Pcr1. (XLS 26 KB) [file 12864_2013_5520_MOESM11_ESM.xls]

## Sheet: Hoja1
Supplementary Table 4
Differential expression of the 22 genes whose 5' NDR depends on atf1/pcr1
Gene	Number of probes per ORF	WT	atf1Δ	Differential expression atf1Δ (log2)	Differential expression atf1Δ (n-fold)	pcr1Δ	Differential expression pcr1Δ (log2)	Differential expression pcr1Δ (n-fold)
SPBC660.05	20	9.07	11.67	2.6	6.06287	11.15	2.08	4.22807
SPAC1751.01c:gti1	99	10.11	11.84	1.73	3.31728	10.44	0.33	1.25701
SPAC922.04	15	13.44	13.89	0.45	1.36604	14.49	1.05	2.07053
SPCC794.08	111	12.66	12.6	-0.06	0.959264	12.38	-0.28	0.823591
SPAC1039.02	85	13.56	14.17	0.61	1.52626	13.8	0.24	1.18099
SPBPB21E7.08	44	9.53	8.36	-1.17	0.444421	8.36	-1.17	0.444421
SPAC1039.11c:SPAC922.02c	138	9.13	9.55	0.42	1.33793	9.68	0.55	1.46409
SPBC1289.14:SPBC8E4.10c	44	7.87	7.87	0	1	7.8	-0.07	0.952638
SPCC794.12c:mae2	81	14.28	13.96	-0.32	0.80107	13.81	-0.47	0.721965
SPAC22F8.05	124	10.42	10.1	-0.32	0.80107	9.82	-0.6	0.659754
SPBC14F5.13c	74	12.5	11.88	-0.62	0.650671	10.95	-1.55	0.34151
SPAC1F8.01:ght3	77	10.08	9.27	-0.81	0.570382	9.11	-0.97	0.510506
SPAC19D5.01:pyp2	99	9.61	11.04	1.43	2.69447	10.38	0.77	1.70527
SPCC1322.08:srk1	83	11.8	13.18	1.38	2.60268	12.65	0.85	1.8025
SPAC22A12.17c	36	9.35	10.66	1.31	2.47942	10.02	0.67	1.59107
SPAC26H5.09c	52	13.68	14.18	0.5	1.41421	13.8	0.12	1.08673
SPCP31B10.06:mug190	168	10.44	10.63	0.19	1.14076	10.2	-0.24	0.846745
SPAPB8E5.03:mae1	59	14.38	14.21	-0.17	0.888843	14.21	-0.17	0.888843
SPACUNK4.15	28	12.08	13.01	0.93	1.90528	13.05	0.97	1.95884
SPCC417.05c:chr2:cfh2	73	11.93	12.25	0.32	1.24833	12.12	0.19	1.14076
SPCC18B5.01c:bfr1	217	12.88	12.64	-0.24	0.846745	11.78	-1.1	0.466516
SPBC3E7.02c:hsp16	19	12.45	10.63	-1.82	0.283221	10.24	-2.21	0.216134
