# Supplementary material for: Clustered regulatory elements at nucleosome-depleted regions punctuate a constant nucleosomal landscape in Schizosaccharomyces pombe
Source: BMC Genomics. 2013 Nov 21;14(1):813. doi: 10.1186/1471-2164-14-813 (PMC4046669; doi:10.1186/1471-2164-14-813)
Supplement: Supplementary file 12 — Additional file 12: Table S5: Differential expression of the genes downstream from the 148 Atf1/Pcr1 major binding sites in vivo. (XLS 48 KB) [file 12864_2013_5520_MOESM12_ESM.xls]

## Sheet: Hoja1
Supplementary Table 5
Differential expression of genes downstream from the 148 Atf1/Pcr1 major binding sites in vivo
Gene	Strand	Atf1/Pcr1 binding site	Number of probes per ORF	WT	atf1Δ	Differential expression atf1Δ (log2)	Differential expression atf1Δ (n-fold)	pcr1Δ	Differential expression pcr1Δ (log2)	Differential expression pcr1Δ (n-fold)
SPAC1002.13c:psu1	-	1823440	58	14.77	14.82	0.05	1.03526	14.67	-0.1	0.933033
SPAC1002.16c	-	1829941	70	9.39	9.32	-0.07	0.952638	8.87	-0.52	0.697372
SPAC1039.02	+	5449151	85	13.56	14.17	0.61	1.52626	13.8	0.24	1.18099
SPAC1039.11c:SPAC922.02c	-	5475089	138	9.13	9.55	0.42	1.33793	9.68	0.55	1.46409
SPAC1071.10c:pma1	-	3875149/3875544	128	15.23	14.94	-0.29	0.817902	14.89	-0.34	0.790041
SPAC10F6.06:vip1	+	1217032	35	12.9	13.95	1.05	2.07053	14.15	1.25	2.37841
SPAC10F6.15	+	1234852	61	7.67	8.02	0.35	1.27456	7.89	0.22	1.16473
SPAC13F5.03c:gld1	-	2177200	63	10.46	11.12	0.66	1.58008	10.1	-0.36	0.779165
SPAC13G7.02c:ssa1	+	2297980	93	12.67	12.25	-0.42	0.747425	10.34	-2.33	0.198884
SPAC15E1.02c	-	3721864	20	9.84	9.46	-0.38	0.768438	9.72	-0.12	0.920188
SPAC15E1.04	+	3723217	87	11.79	11.78	-0.01	0.993092	11.66	-0.13	0.913831
SPAC167.06c:mug143:SPAC57A7.02c	+	1549969	16	8.1	9.07	0.97	1.95884	9.5	1.4	2.63902
SPAC16A10.01	+	3076945	115	10.58	11.36	0.78	1.71713	10.41	-0.17	0.888843
SPAC1751.01c:gti1	-	381505	99	10.11	11.84	1.73	3.31728	10.44	0.33	1.25701
SPAC17A2.10c	-	3575740	26	8.71	11.86	3.15	8.87656	10.25	1.54	2.90795
SPAC17A2.11	+	3577093	27	7.93	8.65	0.72	1.64718	8.12	0.19	1.14076
SPAC186.03	+	5534654	62	9.65	9.54	-0.11	0.926588	9.72	0.07	1.04972
SPAC19D5.01:pyp2	+	5201816	99	9.61	11.04	1.43	2.69447	10.38	0.77	1.70527
SPAC1A6.04c:plb1	-	1076716	86	14.5	14.62	0.12	1.08673	14.3	-0.2	0.870551
SPAC1B3.16c:vht1	-	4961576	80	13.32	14.16	0.84	1.79005	13.62	0.3	1.23114
SPAC1F12.10c	-	3821491	17	10.17	11.12	0.95	1.93187	11.66	1.49	2.80889
SPAC1F8.01:ght3	+	81997	77	10.08	9.27	-0.81	0.570382	9.11	-0.97	0.510506
SPAC1F8.07c	-	103777	79	15.3	15.04	-0.26	0.835088	15.06	-0.24	0.846745
SPAC1F8.08	+	104041	16	8.59	8.13	-0.46	0.726986	8.25	-0.34	0.790041
SPAC21E11.03c:mts2:pcr1	-	4253659	23	12.52	13.3	0.78	1.71713	8.81	-3.71	0.076415
SPAC222.09:seb1	+	959269	86	13.33	13.45	0.12	1.08673	13.26	-0.07	0.952638
SPAC227.13c:isu1	-	518389	26	14.39	14.57	0.18	1.13288	14.56	0.17	1.12506
SPAC22A12.17c	-	1189444	36	9.35	10.66	1.31	2.47942	10.02	0.67	1.59107
SPAC22E12.01:SPAC890.09	+	5018765	49	11.49	11.9	0.41	1.32869	12.14	0.65	1.56917
SPAC22F8.05	+	4791560	124	10.42	10.1	-0.32	0.80107	9.82	-0.6	0.659754
SPAC22H10.12c:gdi1:sec19	-	2396881	58	12.98	11.68	-1.3	0.406126	11.26	-1.72	0.303549
SPAC23G3.03:sib2	+	870664	60	11.9	11.23	-0.67	0.628507	11.64	-0.26	0.835088
SPAC23H3.15c:SPAC25H1.01c	-	2524789/2524887	44	10.25	10.16	-0.09	0.939523	10.37	0.12	1.08673
SPAC24C9.06c	-	3051700	107	14.06	13.93	-0.13	0.913831	13.1	-0.96	0.514057
SPAC24H6.06:mug175:sld3	-	478921	89	10.35	10.89	0.54	1.45397	10.54	0.19	1.14076
SPAC25B8.12c	-	4178254	42	14.49	14.57	0.08	1.05702	14.65	0.16	1.11729
SPAC26F1.07	-	5172083	45	12.99	12	-0.99	0.503478	13.17	0.18	1.13288
SPAC26F1.13c:lrs1	+	5148224	155	13.95	13.37	-0.58	0.668964	13.23	-0.72	0.607097
SPAC26H5.09c	-	4139380	52	13.68	14.18	0.5	1.41421	13.8	0.12	1.08673
SPAC27E2.11c	-	4009987	11	15.42	15.38	-0.04	0.972655	15.52	0.1	1.07177
SPAC29A4.12c:mug108	+	5123804	20	8.97	9.43	0.46	1.37554	8.42	-0.55	0.68302
SPAC29E6.08:tdf1:SPAC30.12:tbp1:tbp	+	4415162	55	11.39	10.37	-1.02	0.493116	10.92	-0.47	0.721965
SPAC328.03:tps1	+	3478324	73	12.93	12.94	0.01	1.00696	12.47	-0.46	0.726986
SPAC32A11.02c	-	2451133	119	11.07	9.95	-1.12	0.460094	9.77	-1.3	0.406126
SPAC343.12:rds1	+	1667647	55	13.18	12.53	-0.65	0.63728	12.13	-1.05	0.482968
SPAC3A11.07	+	3456478	77	13.79	13.65	-0.14	0.907519	13.1	-0.69	0.619854
SPAC3A12.18:zwf1:SPAC9.01	+	1454698	68	13.57	13.49	-0.08	0.946058	12.89	-0.68	0.624165
SPAC3G6.07	+	5392061	16	7.19	7.32	0.13	1.09429	7.35	0.16	1.11729
SPAC4A8.04:isp6	+	2544358	66	12.95	13.31	0.36	1.28343	12.54	-0.41	0.752623
SPAC4H3.03c	-	3829378	91	8.77	11.09	2.32	4.99332	9.87	1.1	2.14355
SPAC4H3.10c:pyk1	-	3847066	72	15.15	15.03	-0.12	0.920188	15.05	-0.1	0.933033
SPAC664.06:rpl703:rpl7	+	1711966/1712988	33	12.55	10.8	-1.75	0.297302	11.47	-1.08	0.473029
SPAC6C3.04:cit1	+	2327713	65	13.29	13.15	-0.14	0.907519	12.63	-0.66	0.632878
SPAC821.04c:cid13	-	987286	78	11.04	12.49	1.45	2.73208	11.35	0.31	1.23971
SPAC869.02c	+	5517593	60	11.69	11.09	-0.6	0.659754	11.46	-0.23	0.852635
SPAC8C9.03:cgs1	+	3642928	57	11.28	11.9	0.62	1.53688	11.46	0.18	1.13288
SPAC8E11.02c:rad24	+	3383977	36	14.62	14.63	0.01	1.00696	14.9	0.28	1.21419
SPAC922.04	+	5479676	15	13.44	13.89	0.45	1.36604	14.49	1.05	2.07053
SPAC9E9.01	+	4434764	11	8.4	8.53	0.13	1.09429	8.45	0.05	1.03526
SPAC9E9.09c	-	4455818	71	14.7	14.45	-0.25	0.840896	14.39	-0.31	0.806642
SPACUNK4.15	-	2882278	28	12.08	13.01	0.93	1.90528	13.05	0.97	1.95884
SPACUNK4.16c	+	2876503	131	13.07	12.95	-0.12	0.920188	12.12	-0.95	0.517632
SPACUNK4.17	-	2874721	55	11.03	11.09	0.06	1.04247	11.05	0.02	1.01396
SPACUNK4.19:mug153	+	2875909	15	8.16	12.1	3.94	15.3482	12.12	3.96	15.5625
SPAP8A3.04c:hsp9:scf1	-	5320649	9	11.97	9.55	-2.42	0.186856	11	-0.97	0.510506
SPAPB15E9.01c:SPAPB18E9.06c	-	3990253	186	14.81	14.82	0.01	1.00696	14.67	-0.14	0.907519
SPAPB15E9.02c	-	3992563	20	9.26	10.39	1.13	2.18859	9.56	0.3	1.23114
SPAPB1E7.07:glt1	+	3302632	300	13.19	13.06	-0.13	0.913831	12.37	-0.82	0.566442
SPAPB8E5.03:mae1	+	4911350/4911547	59	14.38	14.21	-0.17	0.888843	14.21	-0.17	0.888843
SPBC1105.05:exg1	+	3514252	56	13.2	13.96	0.76	1.69349	13.59	0.39	1.31039
SPBC1105.13c	+	3532798	18	8.51	9.52	1.01	2.01391	9.68	1.17	2.25012
SPBC11C11.06c	-	3359812	24	12.43	12.44	0.01	1.00696	12.57	0.14	1.10191
SPBC1289.14:SPBC8E4.10c	+	4411522	44	7.87	7.87	0	1	7.8	-0.07	0.952638
SPBC13A2.04c	-	3408586	87	14.29	13.98	-0.31	0.806642	13.56	-0.73	0.602904
SPBC14F5.04c:pgk1	-	4159699	58	14.85	15.01	0.16	1.11729	15.07	0.22	1.16473
SPBC14F5.13c	-	4184581	74	12.5	11.88	-0.62	0.650671	10.95	-1.55	0.34151
SPBC1683.01	+	133609	88	12.74	13.29	0.55	1.46409	12.62	-0.12	0.920188
SPBC1685.10:rps27	+	517102	9	13.6	12.42	-1.18	0.441351	13.48	-0.12	0.920188
SPBC1685.13:fnh1:fhn1	+	525385	24	13.68	13.57	-0.11	0.926588	12.75	-0.93	0.524858
SPBC16H5.02:pfk1	-	2300578	134	14.71	14.62	-0.09	0.939523	14.51	-0.2	0.870551
SPBC1709.05:sks2:hsc1	+	1106482	86	15.23	14.74	-0.49	0.712025	14.87	-0.36	0.779165
SPBC1778.10c:SPBC4C3.11:ppk21	-	3116470	71	11.99	12.51	0.52	1.43396	12.44	0.45	1.36604
SPBC17G9.11c:pyr1	-	2194615	167	14.12	13.33	-0.79	0.578344	12.86	-1.26	0.417544
SPBC1815.01:eno101	+	2200456	62	15.34	15.15	-0.19	0.876606	15.19	-0.15	0.90125
SPBC19C2.07:fba1	+	1688197	49	15.4	15	-0.4	0.757858	15.18	-0.22	0.858565
SPBC19C7.04c	-	2826763	16	11.05	12.34	1.29	2.44528	12.48	1.43	2.69447
SPBC1D7.05:SPBC2F12.01:ste8:byr2	-	1742746	91	9.55	10.49	0.94	1.91853	10.73	1.18	2.26577
SPBC215.05:gpd1	+	4035454	55	14.65	12	-2.65	0.15932	12.23	-2.42	0.186856
SPBC21C3.19	+	3829765	15	12.62	12.1	-0.52	0.697372	12.13	-0.49	0.712025
SPBC29A10.08:gas2	+	2553523	65	13.83	13.94	0.11	1.07923	13.75	-0.08	0.946058
SPBC29B5.01:atf1	+	1546339/1546074	79	12.66	8.82	-3.84	0.0698304	12.64	-0.02	0.986233
SPBC32F12.03c:gpx1	-	2789638	22	13.15	9.57	-3.58	0.0836205	10.16	-2.99	0.125869
SPBC32F12.11:tdh1	+	2807359	65	14.71	14.15	-0.56	0.678302	14.49	-0.22	0.858565
SPBC32F12.15:tfb5	+	2809273	8	10.06	10.63	0.57	1.48452	11.17	1.11	2.15846
SPBC32H8.12c:cps8:act1	-	1477072	101	12.45	12.5	0.05	1.03526	12.97	0.52	1.43396
SPBC336.12c:cdc10	-	2764261	109	10.26	11.1	0.84	1.79005	10.37	0.11	1.07923
SPBC354.11c	-	576733	22	8.35	8.99	0.64	1.55833	8.15	-0.2	0.870551
SPBC359.02:alr2	+	107506	51	12.09	11.93	-0.16	0.895025	11.55	-0.54	0.687771
SPBC3E7.02c:hsp16	-	2661796	19	12.45	10.63	-1.82	0.283221	10.24	-2.21	0.216134
SPBC3H7.02	-	1887748	123	12.24	12.7	0.46	1.37554	12.08	-0.16	0.895025
SPBC4B4.08:ght2	+	3426967	75	13.01	12.23	-0.78	0.582367	12.5	-0.51	0.702222
SPBC530.10c:anc1	-	812947	43	15.1	14.87	-0.23	0.852635	14.88	-0.22	0.858565
SPBC660.05	+	202183	20	9.07	11.67	2.6	6.06287	11.15	2.08	4.22807
SPBC660.16	+	230167	64	14.52	14.49	-0.03	0.97942	14.44	-0.08	0.946058
SPBC6B1.07:prp1:zer1	+	2641336	126	10.97	10.2	-0.77	0.586417	9.28	-1.69	0.309927
SPBC713.11c:pmp3	-	888682	7	13.79	12.83	-0.96	0.514057	13.48	-0.31	0.806642
SPBC725.02:spy1:mpr1	+	1202908	41	12.71	13.89	1.18	2.26577	13.41	0.7	1.6245
SPBC839.14c	-	625804	31	11.07	11.53	0.46	1.37554	10.92	-0.15	0.90125
SPBC839.15c:ef1a-c	-	627520	85	15.5	15.08	-0.42	0.747425	15.24	-0.26	0.835088
SPBC887.17	+	3575467	86	13.29	11.37	-1.92	0.264255	11.4	-1.89	0.269807
SPBC8E4.02c	+	4442443	17	11.4	11.02	-0.38	0.768438	10.77	-0.63	0.646176
SPBP4G3.02:pho1	+	4447030	65	12.16	13.54	1.38	2.60268	12.74	0.58	1.49485
SPBPB21E7.08	+	72502	44	9.53	8.36	-1.17	0.444421	8.36	-1.17	0.444421
SPBPJ4664.01:SPBPJ694.01:dps1	+	683818	52	11.93	12.33	0.4	1.31951	11.97	0.04	1.02811
SPCC1235.01:SPCC320.02c	+	173713	120	13.13	13.6	0.47	1.38511	13.28	0.15	1.10957
SPCC1281.06c	-	1394011	66	14.78	14.5	-0.28	0.823591	14.4	-0.38	0.768438
SPCC1322.04	+	1291975	70	13.96	13.02	-0.94	0.521233	12.92	-1.04	0.486327
SPCC1322.08:srk1	+	1301809	83	11.8	13.18	1.38	2.60268	12.65	0.85	1.8025
SPCC13B11.01:adh1	+	1590955	51	15.37	15.29	-0.08	0.946058	15.35	-0.02	0.986233
SPCC1672.02c:sap1	-	563872	36	13.65	13.99	0.34	1.26576	13.41	-0.24	0.846745
SPCC1795.06:map2	-	987196	38	9.97	10.07	0.1	1.07177	9.29	-0.68	0.624165
SPCC18B5.01c:bfr1	-	715474	217	12.88	12.64	-0.24	0.846745	11.78	-1.1	0.466516
SPCC23B6.01c	-	1266928	64	13.28	13.04	-0.24	0.846745	13.17	-0.11	0.926588
SPCC24B10.21:tpi:tpi1	+	940072	35	14.87	14.86	-0.01	0.993092	15.05	0.18	1.13288
SPCC285.09c:pde1:cgs2	-	1812682	46	11.59	12.47	0.88	1.84038	11.24	-0.35	0.784584
SPCC306.08c	-	423457	48	12.51	12.35	-0.16	0.895025	12.17	-0.34	0.790041
SPCC306.11	+	430288	39	13.11	14.05	0.94	1.91853	13.8	0.69	1.61328
SPCC320.03	-	170842	122	11.28	12.63	1.35	2.54912	11.6	0.32	1.24833
SPCC417.05c:chr2:cfh2	-	1677019	73	11.93	12.25	0.32	1.24833	12.12	0.19	1.14076
SPCC548.06c:ght8	-	229318	96	14.45	13.87	-0.58	0.668964	13.57	-0.88	0.543367
SPCC553.10	-	285319	48	14.16	14.78	0.62	1.53688	14.61	0.45	1.36604
SPCC569.05c	+	2423611	81	12.4	12.86	0.46	1.37554	12.24	-0.16	0.895025
SPCC576.03c:tpx1	-	2085790	26	14.55	15.18	0.63	1.54756	15.27	0.72	1.64718
SPCC576.17c	-	2113774	71	9.91	9.64	-0.27	0.82932	9.42	-0.49	0.712025
SPCC594.02c	-	361186	68	13.43	12.91	-0.52	0.697372	12.86	-0.57	0.673617
SPCC622.09:htb1	+	1412227	17	14.53	14.49	-0.04	0.972655	14.71	0.18	1.13288
SPCC622.12c:gdh1	-	1421236	65	13.62	13.47	-0.15	0.90125	13.61	-0.01	0.993092
SPCC63.14	+	862225	167	12.51	12.43	-0.08	0.946058	11.58	-0.93	0.524858
SPCC736.15	+	348415	47	14.09	13.51	-0.58	0.668964	13.01	-1.08	0.473029
SPCC74.09:mug24	+	1918876	92	8.63	9.86	1.23	2.34567	8.62	-0.01	0.993092
SPCC757.03c	-	48742	33	9.83	10.68	0.85	1.8025	11.43	1.6	3.03143
SPCC757.07c:ctt1	-	59005	72	11.65	11.56	-0.09	0.939523	10.69	-0.96	0.514057
SPCC794.01c	-	242122	65	8.79	11.31	2.52	5.73582	11.18	2.39	5.24157
SPCC794.08	+	265288	111	12.66	12.6	-0.06	0.959264	12.38	-0.28	0.823591
SPCC794.12c:mae2	-	277399	81	14.28	13.96	-0.32	0.80107	13.81	-0.47	0.721965
SPCC825.03c:psy1:sso1	-	1029304	40	12.36	13.29	0.93	1.90528	13.28	0.92	1.89212
SPCP31B10.06:mug190	+	532456	168	10.44	10.63	0.19	1.14076	10.2	-0.24	0.846745
SPCPB16A4.03c:ade10	-	950005	80	14.33	14.18	-0.15	0.90125	14.2	-0.13	0.913831
